# Supplementary material for: Conformational plasticity of ligand-bound and ternary GPCR complexes studied by 19F NMR of the β1-adrenergic receptor
Source: Nat Commun. 2020 Feb 3;11:669. doi: 10.1038/s41467-020-14526-3 (PMC6997182; doi:10.1038/s41467-020-14526-3)
Supplement: Supplementary file 4 — Source Data [file 41467_2020_14526_MOESM4_ESM.zip]

Archive with 458 entries (391 files):
- Source_data/
- Source_data/Experiment Numbers for Fig. 2 & 4.xlsx
- __MACOSX/
- __MACOSX/Source_data/
- __MACOSX/Source_data/._Experiment Numbers for Fig. 2 & 4.xlsx
- Source_data/Fig_2/
- Source_data/Fig_2/Fig_2a/
- Source_data/Fig_2/Fig_2a/719/
- Source_data/Fig_2/Fig_2a/719/acqu
- Source_data/Fig_2/Fig_2a/719/acqus
- Source_data/Fig_2/Fig_2a/719/audita.txt
- Source_data/Fig_2/Fig_2a/719/cpdprg2
- Source_data/Fig_2/Fig_2a/719/fid
- Source_data/Fig_2/Fig_2a/719/format.temp
- Source_data/Fig_2/Fig_2a/719/fq1list
- Source_data/Fig_2/Fig_2a/719/pdata/
- Source_data/Fig_2/Fig_2a/719/pdata/1/
- Source_data/Fig_2/Fig_2a/719/pdata/1/1i
- Source_data/Fig_2/Fig_2a/719/pdata/1/1r
- Source_data/Fig_2/Fig_2a/719/pdata/1/assocs
- Source_data/Fig_2/Fig_2a/719/pdata/1/auditp.txt
- Source_data/Fig_2/Fig_2a/719/pdata/1/intrng
- Source_data/Fig_2/Fig_2a/719/pdata/1/outd
- Source_data/Fig_2/Fig_2a/719/pdata/1/proc
- Source_data/Fig_2/Fig_2a/719/pdata/1/procs
- Source_data/Fig_2/Fig_2a/719/pdata/1/title
- Source_data/Fig_2/Fig_2a/719/pulseprogram
- Source_data/Fig_2/Fig_2a/719/scon2
- Source_data/Fig_2/Fig_2a/719/shimvalues
- Source_data/Fig_2/Fig_2a/719/specpar
- Source_data/Fig_2/Fig_2a/719/spnam15
- Source_data/Fig_2/Fig_2a/719/uxnmr.info
- Source_data/Fig_2/Fig_2a/719/uxnmr.par
- Source_data/Fig_2/Fig_2a/725/
- Source_data/Fig_2/Fig_2a/725/acqu
- Source_data/Fig_2/Fig_2a/725/acqus
- Source_data/Fig_2/Fig_2a/725/audita.txt
- Source_data/Fig_2/Fig_2a/725/cpdprg2
- Source_data/Fig_2/Fig_2a/725/fid
- Source_data/Fig_2/Fig_2a/725/format.temp
- Source_data/Fig_2/Fig_2a/725/fq1list
- Source_data/Fig_2/Fig_2a/725/pdata/
- Source_data/Fig_2/Fig_2a/725/pdata/1/
- Source_data/Fig_2/Fig_2a/725/pdata/1/1i
- Source_data/Fig_2/Fig_2a/725/pdata/1/1r
- Source_data/Fig_2/Fig_2a/725/pdata/1/assocs
- Source_data/Fig_2/Fig_2a/725/pdata/1/auditp.txt
- Source_data/Fig_2/Fig_2a/725/pdata/1/intrng
- Source_data/Fig_2/Fig_2a/725/pdata/1/outd
- Source_data/Fig_2/Fig_2a/725/pdata/1/proc
- Source_data/Fig_2/Fig_2a/725/pdata/1/procs
- Source_data/Fig_2/Fig_2a/725/pdata/1/title
- Source_data/Fig_2/Fig_2a/725/pulseprogram
- Source_data/Fig_2/Fig_2a/725/scon2
- Source_data/Fig_2/Fig_2a/725/shimvalues
- Source_data/Fig_2/Fig_2a/725/specpar
- Source_data/Fig_2/Fig_2a/725/spnam15
- Source_data/Fig_2/Fig_2a/725/uxnmr.info
- Source_data/Fig_2/Fig_2a/725/uxnmr.par
- Source_data/Fig_2/Fig_2a/957/
- Source_data/Fig_2/Fig_2a/957/acqu
- Source_data/Fig_2/Fig_2a/957/acqus
- Source_data/Fig_2/Fig_2a/957/audita.txt
- Source_data/Fig_2/Fig_2a/957/cpdprg2
- Source_data/Fig_2/Fig_2a/957/fid
- Source_data/Fig_2/Fig_2a/957/format.temp
- Source_data/Fig_2/Fig_2a/957/fq1list
- Source_data/Fig_2/Fig_2a/957/pdata/
- Source_data/Fig_2/Fig_2a/957/pdata/1/
- Source_data/Fig_2/Fig_2a/957/pdata/1/1i
- Source_data/Fig_2/Fig_2a/957/pdata/1/1r
- Source_data/Fig_2/Fig_2a/957/pdata/1/assocs
- Source_data/Fig_2/Fig_2a/957/pdata/1/auditp.txt
- Source_data/Fig_2/Fig_2a/957/pdata/1/intrng
- Source_data/Fig_2/Fig_2a/957/pdata/1/outd
- Source_data/Fig_2/Fig_2a/957/pdata/1/proc
- Source_data/Fig_2/Fig_2a/957/pdata/1/procs
- Source_data/Fig_2/Fig_2a/957/pdata/1/title
- Source_data/Fig_2/Fig_2a/957/pulseprogram
- Source_data/Fig_2/Fig_2a/957/scon2
- Source_data/Fig_2/Fig_2a/957/shimvalues
- Source_data/Fig_2/Fig_2a/957/specpar
- Source_data/Fig_2/Fig_2a/957/spnam15
- Source_data/Fig_2/Fig_2a/957/uxnmr.info
- Source_data/Fig_2/Fig_2a/957/uxnmr.par
- Source_data/Fig_2/Fig_2b/
- Source_data/Fig_2/Fig_2b/664/
- Source_data/Fig_2/Fig_2b/664/acqu
- Source_data/Fig_2/Fig_2b/664/acqus
- Source_data/Fig_2/Fig_2b/664/audita.txt
- Source_data/Fig_2/Fig_2b/664/cpdprg2
- Source_data/Fig_2/Fig_2b/664/fid
- Source_data/Fig_2/Fig_2b/664/format.ased
- Source_data/Fig_2/Fig_2b/664/format.temp
- Source_data/Fig_2/Fig_2b/664/fq1list
- Source_data/Fig_2/Fig_2b/664/pdata/
- Source_data/Fig_2/Fig_2b/664/pdata/1/
- Source_data/Fig_2/Fig_2b/664/pdata/1/1i
- Source_data/Fig_2/Fig_2b/664/pdata/1/1r
- Source_data/Fig_2/Fig_2b/664/pdata/1/assocs
- Source_data/Fig_2/Fig_2b/664/pdata/1/auditp.txt
- Source_data/Fig_2/Fig_2b/664/pdata/1/intrng
- Source_data/Fig_2/Fig_2b/664/pdata/1/outd
- Source_data/Fig_2/Fig_2b/664/pdata/1/proc
- Source_data/Fig_2/Fig_2b/664/pdata/1/procs
- Source_data/Fig_2/Fig_2b/664/pdata/1/title
- Source_data/Fig_2/Fig_2b/664/pulseprogram
- Source_data/Fig_2/Fig_2b/664/scon2
- Source_data/Fig_2/Fig_2b/664/shimvalues
- Source_data/Fig_2/Fig_2b/664/specpar
- Source_data/Fig_2/Fig_2b/664/spnam15
- Source_data/Fig_2/Fig_2b/664/uxnmr.info
- Source_data/Fig_2/Fig_2b/664/uxnmr.par
- Source_data/Fig_2/Fig_2b/802/
- Source_data/Fig_2/Fig_2b/802/acqu
- Source_data/Fig_2/Fig_2b/802/acqus
- Source_data/Fig_2/Fig_2b/802/audita.txt
- Source_data/Fig_2/Fig_2b/802/cpdprg2
- Source_data/Fig_2/Fig_2b/802/fid
- Source_data/Fig_2/Fig_2b/802/format.temp
- Source_data/Fig_2/Fig_2b/802/pdata/
- Source_data/Fig_2/Fig_2b/802/pdata/1/
- Source_data/Fig_2/Fig_2b/802/pdata/1/1i
- Source_data/Fig_2/Fig_2b/802/pdata/1/1r
- Source_data/Fig_2/Fig_2b/802/pdata/1/assocs
- Source_data/Fig_2/Fig_2b/802/pdata/1/auditp.txt
- Source_data/Fig_2/Fig_2b/802/pdata/1/curdat2
- Source_data/Fig_2/Fig_2b/802/pdata/1/dconpeaks.txt
- Source_data/Fig_2/Fig_2b/802/pdata/1/intrng
- Source_data/Fig_2/Fig_2b/802/pdata/1/outd
- Source_data/Fig_2/Fig_2b/802/pdata/1/peaklist
- Source_data/Fig_2/Fig_2b/802/pdata/1/peaklist.xml
- Source_data/Fig_2/Fig_2b/802/pdata/1/peakrng
- Source_data/Fig_2/Fig_2b/802/pdata/1/peaks
- Source_data/Fig_2/Fig_2b/802/pdata/1/proc
- Source_data/Fig_2/Fig_2b/802/pdata/1/procs
- Source_data/Fig_2/Fig_2b/802/pdata/1/title
- Source_data/Fig_2/Fig_2b/802/pdata/999/
- Source_data/Fig_2/Fig_2b/802/pdata/999/1r
- Source_data/Fig_2/Fig_2b/802/pdata/999/auditp.txt
- Source_data/Fig_2/Fig_2b/802/pdata/999/outd
- Source_data/Fig_2/Fig_2b/802/pdata/999/proc
- Source_data/Fig_2/Fig_2b/802/pdata/999/procs
- Source_data/Fig_2/Fig_2b/802/pdata/999/title
- Source_data/Fig_2/Fig_2b/802/pulseprogram
- Source_data/Fig_2/Fig_2b/802/scon2
- Source_data/Fig_2/Fig_2b/802/shimvalues
- Source_data/Fig_2/Fig_2b/802/specpar
- Source_data/Fig_2/Fig_2b/802/spnam15
- Source_data/Fig_2/Fig_2b/802/uxnmr.info
- Source_data/Fig_2/Fig_2b/802/uxnmr.par
- Source_data/Fig_2/Fig_2b/809/
- Source_data/Fig_2/Fig_2b/809/acqu
- Source_data/Fig_2/Fig_2b/809/acqus
- Source_data/Fig_2/Fig_2b/809/audita.txt
- Source_data/Fig_2/Fig_2b/809/cpdprg2
- Source_data/Fig_2/Fig_2b/809/fid
- Source_data/Fig_2/Fig_2b/809/format.temp
- Source_data/Fig_2/Fig_2b/809/fq1list
- Source_data/Fig_2/Fig_2b/809/pdata/
- Source_data/Fig_2/Fig_2b/809/pdata/1/
- Source_data/Fig_2/Fig_2b/809/pdata/1/1i
- Source_data/Fig_2/Fig_2b/809/pdata/1/1r
- Source_data/Fig_2/Fig_2b/809/pdata/1/assocs
- Source_data/Fig_2/Fig_2b/809/pdata/1/auditp.txt
- Source_data/Fig_2/Fig_2b/809/pdata/1/intrng
- Source_data/Fig_2/Fig_2b/809/pdata/1/outd
- Source_data/Fig_2/Fig_2b/809/pdata/1/proc
- Source_data/Fig_2/Fig_2b/809/pdata/1/procs
- Source_data/Fig_2/Fig_2b/809/pdata/1/title
- Source_data/Fig_2/Fig_2b/809/pulseprogram
- Source_data/Fig_2/Fig_2b/809/scon2
- Source_data/Fig_2/Fig_2b/809/shimvalues
- Source_data/Fig_2/Fig_2b/809/specpar
- Source_data/Fig_2/Fig_2b/809/spnam15
- Source_data/Fig_2/Fig_2b/809/uxnmr.info
- Source_data/Fig_2/Fig_2b/809/uxnmr.par
- Source_data/Fig_2/Fig_2e/
- Source_data/Fig_2/Fig_2e/cpmg.xlsx
- __MACOSX/Source_data/Fig_2/
- __MACOSX/Source_data/Fig_2/Fig_2e/
- __MACOSX/Source_data/Fig_2/Fig_2e/._cpmg.xlsx
- Source_data/Fig_3/
- Source_data/Fig_3/Figure 3a.xlsx
- __MACOSX/Source_data/Fig_3/
- __MACOSX/Source_data/Fig_3/._Figure 3a.xlsx
- Source_data/Fig_3/Figure 3b.xlsx
- __MACOSX/Source_data/Fig_3/._Figure 3b.xlsx
- Source_data/Fig_4/
- Source_data/Fig_4/Fig_4a/
- Source_data/Fig_4/Fig_4a/725/
- Source_data/Fig_4/Fig_4a/725/acqu
- Source_data/Fig_4/Fig_4a/725/acqus
- Source_data/Fig_4/Fig_4a/725/audita.txt
- Source_data/Fig_4/Fig_4a/725/cpdprg2
- Source_data/Fig_4/Fig_4a/725/fid
- Source_data/Fig_4/Fig_4a/725/format.temp
- Source_data/Fig_4/Fig_4a/725/fq1list
- Source_data/Fig_4/Fig_4a/725/pdata/
- Source_data/Fig_4/Fig_4a/725/pdata/1/
- Source_data/Fig_4/Fig_4a/725/pdata/1/1i
- Source_data/Fig_4/Fig_4a/725/pdata/1/1r
- Source_data/Fig_4/Fig_4a/725/pdata/1/assocs
- Source_data/Fig_4/Fig_4a/725/pdata/1/auditp.txt
- Source_data/Fig_4/Fig_4a/725/pdata/1/intrng
- Source_data/Fig_4/Fig_4a/725/pdata/1/outd
- Source_data/Fig_4/Fig_4a/725/pdata/1/proc
- Source_data/Fig_4/Fig_4a/725/pdata/1/procs
- Source_data/Fig_4/Fig_4a/725/pdata/1/title
- Source_data/Fig_4/Fig_4a/725/pulseprogram
- Source_data/Fig_4/Fig_4a/725/scon2
- Source_data/Fig_4/Fig_4a/725/shimvalues
- Source_data/Fig_4/Fig_4a/725/specpar
- Source_data/Fig_4/Fig_4a/725/spnam15
- Source_data/Fig_4/Fig_4a/725/uxnmr.info
- Source_data/Fig_4/Fig_4a/725/uxnmr.par
- Source_data/Fig_4/Fig_4a/959/
- Source_data/Fig_4/Fig_4a/959/acqu
- Source_data/Fig_4/Fig_4a/959/acqus
- Source_data/Fig_4/Fig_4a/959/audita.txt
- Source_data/Fig_4/Fig_4a/959/cpdprg2
- Source_data/Fig_4/Fig_4a/959/fid
- Source_data/Fig_4/Fig_4a/959/format.temp
- Source_data/Fig_4/Fig_4a/959/pdata/
- Source_data/Fig_4/Fig_4a/959/pdata/1/
- Source_data/Fig_4/Fig_4a/959/pdata/1/1i
- Source_data/Fig_4/Fig_4a/959/pdata/1/1r
- Source_data/Fig_4/Fig_4a/959/pdata/1/assocs
- Source_data/Fig_4/Fig_4a/959/pdata/1/auditp.txt
- Source_data/Fig_4/Fig_4a/959/pdata/1/intrng
- Source_data/Fig_4/Fig_4a/959/pdata/1/outd
- Source_data/Fig_4/Fig_4a/959/pdata/1/proc
- Source_data/Fig_4/Fig_4a/959/pdata/1/procs
- Source_data/Fig_4/Fig_4a/959/pdata/1/title
- Source_data/Fig_4/Fig_4a/959/pulseprogram
- Source_data/Fig_4/Fig_4a/959/scon2
- Source_data/Fig_4/Fig_4a/959/shimvalues
- Source_data/Fig_4/Fig_4a/959/specpar
- Source_data/Fig_4/Fig_4a/959/spnam15
- Source_data/Fig_4/Fig_4a/959/uxnmr.info
- Source_data/Fig_4/Fig_4a/959/uxnmr.par
- Source_data/Fig_4/Fig_4a/961/
- Source_data/Fig_4/Fig_4a/961/acqu
- Source_data/Fig_4/Fig_4a/961/acqus
- Source_data/Fig_4/Fig_4a/961/audita.txt
- Source_data/Fig_4/Fig_4a/961/cpdprg2
- Source_data/Fig_4/Fig_4a/961/fid
- Source_data/Fig_4/Fig_4a/961/format.temp
- Source_data/Fig_4/Fig_4a/961/pdata/
- Source_data/Fig_4/Fig_4a/961/pdata/1/
- Source_data/Fig_4/Fig_4a/961/pdata/1/1i
- Source_data/Fig_4/Fig_4a/961/pdata/1/1r
- Source_data/Fig_4/Fig_4a/961/pdata/1/assocs
- Source_data/Fig_4/Fig_4a/961/pdata/1/auditp.txt
- Source_data/Fig_4/Fig_4a/961/pdata/1/intrng
- Source_data/Fig_4/Fig_4a/961/pdata/1/outd
- Source_data/Fig_4/Fig_4a/961/pdata/1/proc
- Source_data/Fig_4/Fig_4a/961/pdata/1/procs
- Source_data/Fig_4/Fig_4a/961/pdata/1/title
- Source_data/Fig_4/Fig_4a/961/pulseprogram
- Source_data/Fig_4/Fig_4a/961/scon2
- Source_data/Fig_4/Fig_4a/961/shimvalues
- Source_data/Fig_4/Fig_4a/961/specpar
- Source_data/Fig_4/Fig_4a/961/spnam15
- Source_data/Fig_4/Fig_4a/961/uxnmr.info
- Source_data/Fig_4/Fig_4a/961/uxnmr.par
- Source_data/Fig_4/Fig_4a/963/
- Source_data/Fig_4/Fig_4a/963/acqu
- Source_data/Fig_4/Fig_4a/963/acqus
- Source_data/Fig_4/Fig_4a/963/audita.txt
- Source_data/Fig_4/Fig_4a/963/cpdprg2
- Source_data/Fig_4/Fig_4a/963/fid
- Source_data/Fig_4/Fig_4a/963/format.temp
- Source_data/Fig_4/Fig_4a/963/pdata/
- Source_data/Fig_4/Fig_4a/963/pdata/1/
- Source_data/Fig_4/Fig_4a/963/pdata/1/1i
- Source_data/Fig_4/Fig_4a/963/pdata/1/1r
- Source_data/Fig_4/Fig_4a/963/pdata/1/assocs
- Source_data/Fig_4/Fig_4a/963/pdata/1/auditp.txt
- Source_data/Fig_4/Fig_4a/963/pdata/1/intrng
- Source_data/Fig_4/Fig_4a/963/pdata/1/outd
- Source_data/Fig_4/Fig_4a/963/pdata/1/proc
- Source_data/Fig_4/Fig_4a/963/pdata/1/procs
- Source_data/Fig_4/Fig_4a/963/pdata/1/title
- Source_data/Fig_4/Fig_4a/963/pulseprogram
- Source_data/Fig_4/Fig_4a/963/scon2
- Source_data/Fig_4/Fig_4a/963/shimvalues
- Source_data/Fig_4/Fig_4a/963/specpar
- Source_data/Fig_4/Fig_4a/963/spnam15
- Source_data/Fig_4/Fig_4a/963/uxnmr.info
- Source_data/Fig_4/Fig_4a/963/uxnmr.par
- Source_data/Fig_4/Fig_4a/971/
- Source_data/Fig_4/Fig_4a/971/acqu
- Source_data/Fig_4/Fig_4a/971/acqus
- Source_data/Fig_4/Fig_4a/971/audita.txt
- Source_data/Fig_4/Fig_4a/971/cpdprg2
- Source_data/Fig_4/Fig_4a/971/fid
- Source_data/Fig_4/Fig_4a/971/format.temp
- Source_data/Fig_4/Fig_4a/971/pdata/
- Source_data/Fig_4/Fig_4a/971/pdata/1/
[truncated: 158 more entries]
