# Supplementary material for: Conformational plasticity of ligand-bound and ternary GPCR complexes studied by 19F NMR of the β1-adrenergic receptor
Source: Nat Commun. 2020 Feb 3;11:669. doi: 10.1038/s41467-020-14526-3 (PMC6997182; doi:10.1038/s41467-020-14526-3)
Supplement: Supplementary file 4 — Source Data [file 41467_2020_14526_MOESM4_ESM.zip › Source_data/Experiment Numbers for Fig. 2 & 4.xlsx]

## Sheet: Tabelle1
Figure	State	Spectrum #	19F probe
2a	APO	957	TM6
	ISO	719	TM6
	ISO+NB	725	TM6
2b	APO	664	TM7
	ISO	802	TM7
	ISO+NB	809	TM7
4a	ISO+NB	725	TM6
	XAM+NB	961	TM6
	CYA+NB	963	TM6
	CVD+NB	971	TM6
	APO+NB	959	TM6
4b	ISO+NB	809	TM7
	XAM+NB	1002	TM7
	CYA+NB	755	TM7
	CVD+NB	919	TM7
	APO+NB	746	TM7
