# Supplementary material for: Conformational plasticity of ligand-bound and ternary GPCR complexes studied by 19F NMR of the β1-adrenergic receptor
Source: Nat Commun. 2020 Feb 3;11:669. doi: 10.1038/s41467-020-14526-3 (PMC6997182; doi:10.1038/s41467-020-14526-3)
Supplement: Supplementary file 4 — Source Data [file 41467_2020_14526_MOESM4_ESM.zip › Source_data/Fig_2/Fig_2a/719/audita.txt]

##TITLE= Audit trail, TOPSPIN		Version 3.1
##JCAMPDX= 5.01
##ORIGIN= Bruker BioSpin GmbH
##OWNER= dn206
$$ /opt/topspin3.1/data/dn206/nmr/niclas/719/audita.txt
##AUDIT TRAIL=  $$ (NUMBER, WHEN, WHO, WHERE, PROCESS, VERSION, WHAT)
(   1,<2018-10-07 12:56:36.803 +0100>,<dn206>,<av600>,<go>,<TOPSPIN 3.1>,
      <created by zg
	started at 2018-10-07 10:59:36.307 +0100,
	POWCHK enabled, PULCHK disabled,
       configuration hash MD5:
       FF 34 68 8D 7A 46 54 50 C2 D3 D8 D1 4C 51 BF 05
       data hash MD5: 5K
       8B 2A 14 49 52 AB 82 FE 85 5C D1 79 0A 7F 86 9C>)
##END=

$$ hash MD5
$$ 7F 99 6C 04 B6 09 9D 01 A2 A2 33 4C D2 4B 26 30
