# Supplementary material for: Conformational plasticity of ligand-bound and ternary GPCR complexes studied by 19F NMR of the β1-adrenergic receptor
Source: Nat Commun. 2020 Feb 3;11:669. doi: 10.1038/s41467-020-14526-3 (PMC6997182; doi:10.1038/s41467-020-14526-3)
Supplement: Supplementary file 4 — Source Data [file 41467_2020_14526_MOESM4_ESM.zip › Source_data/Fig_2/Fig_2a/719/cpdprg2]

#setphase
1 pcpd:sp15:0 
  pcpd:sp15:150
  pcpd:sp15:60
  pcpd:sp15:150
  pcpd:sp15:0
  pcpd:sp15:0 
  pcpd:sp15:150
  pcpd:sp15:60
  pcpd:sp15:150
  pcpd:sp15:0
  pcpd:sp15:180 
  pcpd:sp15:330
  pcpd:sp15:240
  pcpd:sp15:330
  pcpd:sp15:180
  pcpd:sp15:180 
  pcpd:sp15:330
  pcpd:sp15:240
  pcpd:sp15:330
  pcpd:sp15:180
  jump to 1
