# Supplementary material for: Conformational plasticity of ligand-bound and ternary GPCR complexes studied by 19F NMR of the β1-adrenergic receptor
Source: Nat Commun. 2020 Feb 3;11:669. doi: 10.1038/s41467-020-14526-3 (PMC6997182; doi:10.1038/s41467-020-14526-3)
Supplement: Supplementary file 4 — Source Data [file 41467_2020_14526_MOESM4_ESM.zip › Source_data/Fig_2/Fig_2a/719/pdata/1/auditp.txt]

##TITLE= Audit trail, TOPSPIN		Version 3.1
##JCAMPDX= 5.01
##ORIGIN= Bruker BioSpin GmbH
##OWNER= dn206
$$ /opt/topspin3.1/data/dn206/nmr/niclas/719/pdata/1/auditp.txt
##AUDIT TRAIL=  $$ (NUMBER, WHEN, WHO, WHERE, PROCESS, VERSION, WHAT)
(   1,<2018-10-07 12:56:36.803 +0100>,<dn206>,<av600>,<go>,<TOPSPIN 3.1>,
      <created by zg
	started at 2018-10-07 10:59:36.307 +0100,
	POWCHK enabled, PULCHK disabled,
       configuration hash MD5:
       FF 34 68 8D 7A 46 54 50 C2 D3 D8 D1 4C 51 BF 05
       data hash MD5: 5K
       8B 2A 14 49 52 AB 82 FE 85 5C D1 79 0A 7F 86 9C>)
(   2,<2019-02-26 16:56:51.532 +0000>,<dn206>,<av600>,<proc1d>,<TOPSPIN 3.1>,
      <Start of raw data processing
       trf WDW = 1 LB = 20 FT_mod = 6 PKNL = 1 PH_mod = 1 PHC0 = 131.227 PHC1 = -341.9 SI = 64K 
       data hash MD5: 64K
       D3 29 63 39 EC 0F 11 28 DA B0 95 55 F6 A5 DC 20>)
(   3,<2019-02-26 16:56:53.262 +0000>,<dn206>,<av600>,<proc1d>,<TOPSPIN 3.1>,
      <absf ABSG = 5 ABSF2 = -90 ABSF1 = -60 
       data hash MD5: 64K
       F0 AE 98 DD 47 76 32 DA 1E 67 E1 B7 BF 3A 39 07>)
##END=

$$ hash MD5
$$ 3F 0D E4 9C 89 93 94 5E 67 F5 AD 92 58 E5 49 A8
