# Supplementary material for: Conformational plasticity of ligand-bound and ternary GPCR complexes studied by 19F NMR of the β1-adrenergic receptor
Source: Nat Commun. 2020 Feb 3;11:669. doi: 10.1038/s41467-020-14526-3 (PMC6997182; doi:10.1038/s41467-020-14526-3)
Supplement: Supplementary file 4 — Source Data [file 41467_2020_14526_MOESM4_ESM.zip › Source_data/Fig_2/Fig_2a/719/pulseprogram]

# 1 "/opt/topspin3.1/exp/stan/nmr/lists/pp/zg30cpd"
;zg30
;avance-version (10/02/09)
;1D sequence
;using 30 degree flip angle
;
;$CLASS=HighRes
;$DIM=1D
;$TYPE=
;$SUBTYPE=
;$COMMENT=
;$RECOMMEND=y


# 1 "/opt/topspin3.1/exp/stan/nmr/lists/pp/Avance.incl" 1
;Avance3.incl
;   for AV III
;
;avance-version (07/12/14)
;
;$CLASS=HighRes Incl
;$COMMENT=
# 165 "/opt/topspin3.1/exp/stan/nmr/lists/pp/Avance.incl"
;$Id: Avance3.incl,v 1.9 2009/07/02 16:40:43 ber Exp $
# 14 "/opt/topspin3.1/exp/stan/nmr/lists/pp/zg30cpd" 2


# 17 "/opt/topspin3.1/exp/stan/nmr/lists/pp/zg30cpd"
"acqt0=-p1*0.66/3.1416"


# 1 "mc_line 20 file /opt/topspin3.1/exp/stan/nmr/lists/pp/zg30cpd exp. def. part of mc cmd. before ze"
define delay MCWRK
define delay MCREST
"MCWRK = 0.333333*30m"
"MCREST = 30m - 30m"

    dccorr
# 20 "/opt/topspin3.1/exp/stan/nmr/lists/pp/zg30cpd"
1 ze
# 1 "mc_line 20 file /opt/topspin3.1/exp/stan/nmr/lists/pp/zg30cpd exp. def. of mc cmd. after ze"
# 21 "/opt/topspin3.1/exp/stan/nmr/lists/pp/zg30cpd"
# 1 "mc_line 21 file /opt/topspin3.1/exp/stan/nmr/lists/pp/zg30cpd exp. start label for mc cmd."
2 MCWRK  * 2 do:f2
LBLF0, MCWRK 
  MCREST
# 22 "/opt/topspin3.1/exp/stan/nmr/lists/pp/zg30cpd"
  d1 pl6:f2
  p1*0.33 ph1
  go=2 ph31 cpd2:f2
# 1 "mc_line 25 file /opt/topspin3.1/exp/stan/nmr/lists/pp/zg30cpd exp. mc cmd. in line"
  MCWRK do:f2 wr #0
  MCWRK zd
  lo to LBLF0 times td0

  MCWRK
# 26 "/opt/topspin3.1/exp/stan/nmr/lists/pp/zg30cpd"
exit
# 29 "/opt/topspin3.1/exp/stan/nmr/lists/pp/zg30cpd"
ph1=0 2 2 0 1 3 3 1
ph31=0 2 2 0 1 3 3 1


;pl1 : f1 channel - power level for pulse (default)
;p1 : f1 channel -  90 degree high power pulse
;d1 : relaxation delay; 1-5 * T1
;NS: 1 * n, total number of scans: NS * TD0
# 40 "/opt/topspin3.1/exp/stan/nmr/lists/pp/zg30cpd"
;$Id: zg30,v 1.11 2010/02/10 16:23:03 ber Exp $
