# Supplementary material for: Conformational plasticity of ligand-bound and ternary GPCR complexes studied by 19F NMR of the β1-adrenergic receptor
Source: Nat Commun. 2020 Feb 3;11:669. doi: 10.1038/s41467-020-14526-3 (PMC6997182; doi:10.1038/s41467-020-14526-3)
Supplement: Supplementary file 4 — Source Data [file 41467_2020_14526_MOESM4_ESM.zip › Source_data/Fig_2/Fig_2a/719/spnam15]

##TITLE= Crp20,1.5,25.1
##JCAMP-DX= 5.00 Bruker JCAMP library
##DATA TYPE= Shape Data
##ORIGIN= Bruker BioSpin GmbH
##OWNER= <dn206>
##DATE= 2018/01/24
##TIME= 08:55:27
##$SHAPE_PARAMETERS= Type: SmoothedChirp ; Total Sweep-Width [Hz] 20000.0 ; Length of Pulse [usec] 1500.0 ; % to be smoothed 25.0 ; 1=High to low field, -1=Low to high field -1.0 ; smoothing 0.0
##MINX= 0.000000E00
##MAXX= 1.000000E02
##MINY= 1.350000E-03
##MAXY= 3.580538E02
##$SHAPE_EXMODE= Adiabatic
##$SHAPE_TOTROT= 1.800000E02
##$SHAPE_TYPE= Inversion
##$SHAPE_USER_DEF= 
##$SHAPE_REPHFAC= 
##$SHAPE_BWFAC= 2.108800E01
##$SHAPE_BWFAC50= 
##$SHAPE_INTEGFAC= 1.023327E-01
##$SHAPE_MODE= 0
##NPOINTS= 1000
##XYPOINTS= (XY..XY)
0.000000E00, 2.673013E02
6.308377E-01, 2.619122E02
1.261650E00, 2.565338E02
1.892413E00, 2.511662E02
2.523100E00, 2.458094E02
3.153686E00, 2.404634E02
3.784148E00, 2.351282E02
4.414458E00, 2.298038E02
5.044593E00, 2.244902E02
5.674527E00, 2.191873E02
6.304236E00, 2.138954E02
6.933693E00, 2.086142E02
7.562875E00, 2.033438E02
8.191755E00, 1.980842E02
8.820310E00, 1.928354E02
9.448513E00, 1.875974E02
1.007634E01, 1.823701E02
1.070377E01, 1.771537E02
1.133077E01, 1.719482E02
1.195732E01, 1.667534E02
1.258339E01, 1.615694E02
1.320896E01, 1.563962E02
1.383401E01, 1.512337E02
1.445851E01, 1.460821E02
1.508243E01, 1.409414E02
1.570575E01, 1.358113E02
1.632845E01, 1.306922E02
1.695049E01, 1.255838E02
1.757187E01, 1.204861E02
1.819254E01, 1.153994E02
1.881249E01, 1.103234E02
1.943169E01, 1.052581E02
2.005011E01, 1.002038E02
2.066774E01, 9.516015E01
2.128455E01, 9.012735E01
2.190051E01, 8.510535E01
2.251559E01, 8.009415E01
2.312979E01, 7.509375E01
2.374306E01, 7.010415E01
2.435538E01, 6.512535E01
2.496674E01, 6.015735E01
2.557710E01, 5.520015E01
2.618645E01, 5.025375E01
2.679475E01, 4.531815E01
2.740199E01, 4.039335E01
2.800814E01, 3.547935E01
2.861317E01, 3.057615E01
2.921706E01, 2.568375E01
2.981979E01, 2.080215E01
3.042133E01, 1.593135E01
3.102167E01, 1.107135E01
3.162077E01, 6.222150E00
3.221861E01, 1.383750E00
3.281516E01, 3.565561E02
3.341042E01, 3.517394E02
3.400434E01, 3.469334E02
3.459691E01, 3.421382E02
3.518810E01, 3.373538E02
3.577789E01, 3.325802E02
3.636626E01, 3.278174E02
3.695318E01, 3.230654E02
3.753863E01, 3.183241E02
3.812259E01, 3.135938E02
3.870503E01, 3.088742E02
3.928593E01, 3.041654E02
3.986526E01, 2.994674E02
4.044301E01, 2.947802E02
4.101915E01, 2.901038E02
4.159366E01, 2.854382E02
4.216651E01, 2.807834E02
4.273769E01, 2.761393E02
4.330716E01, 2.715061E02
4.387491E01, 2.668837E02
4.444091E01, 2.622722E02
4.500515E01, 2.576714E02
4.556759E01, 2.530814E02
4.612822E01, 2.485021E02
4.668702E01, 2.439337E02
4.724396E01, 2.393761E02
4.779901E01, 2.348294E02
4.835217E01, 2.302934E02
4.890340E01, 2.257682E02
4.945268E01, 2.212537E02
5.000000E01, 2.167501E02
5.054533E01, 2.122574E02
5.108864E01, 2.077754E02
5.162992E01, 2.033042E02
5.216915E01, 1.988438E02
5.270630E01, 1.943942E02
5.324136E01, 1.899553E02
5.377429E01, 1.855274E02
5.430509E01, 1.811102E02
5.483372E01, 1.767038E02
5.536017E01, 1.723082E02
5.588442E01, 1.679234E02
5.640644E01, 1.635493E02
5.692622E01, 1.591862E02
5.744374E01, 1.548338E02
5.795897E01, 1.504922E02
5.847189E01, 1.461614E02
5.898248E01, 1.418414E02
5.949073E01, 1.375321E02
5.999661E01, 1.332338E02
6.050010E01, 1.289462E02
6.100119E01, 1.246694E02
6.149984E01, 1.204034E02
6.199605E01, 1.161482E02
6.248980E01, 1.119038E02
6.298105E01, 1.076701E02
6.346980E01, 1.034474E02
6.395602E01, 9.923535E01
6.443970E01, 9.503415E01
6.492082E01, 9.084375E01
6.539935E01, 8.666415E01
6.587527E01, 8.249535E01
6.634858E01, 7.833735E01
6.681925E01, 7.419015E01
6.728725E01, 7.005375E01
6.775258E01, 6.592815E01
6.821521E01, 6.181335E01
6.867513E01, 5.770935E01
6.913232E01, 5.361615E01
6.958675E01, 4.953375E01
7.003841E01, 4.546215E01
7.048729E01, 4.140135E01
7.093336E01, 3.735135E01
7.137661E01, 3.331215E01
7.181702E01, 2.928375E01
7.225457E01, 2.526615E01
7.268925E01, 2.125935E01
7.312103E01, 1.726335E01
7.354990E01, 1.327815E01
7.397585E01, 9.303750E00
7.439885E01, 5.340150E00
7.481889E01, 1.387350E00
7.523595E01, 3.574454E02
7.565002E01, 3.535142E02
7.606108E01, 3.495938E02
7.646911E01, 3.456842E02
7.687410E01, 3.417854E02
7.727603E01, 3.378974E02
7.767488E01, 3.340202E02
7.807064E01, 3.301538E02
7.846330E01, 3.262981E02
7.885283E01, 3.224534E02
7.923923E01, 3.186193E02
7.962247E01, 3.147962E02
8.000254E01, 3.109838E02
8.037943E01, 3.071822E02
8.075312E01, 3.033914E02
8.112360E01, 2.996114E02
8.149085E01, 2.958422E02
8.185485E01, 2.920838E02
8.221560E01, 2.883362E02
8.257308E01, 2.845994E02
8.292727E01, 2.808734E02
8.327816E01, 2.771582E02
8.362573E01, 2.734538E02
8.396998E01, 2.697602E02
8.431089E01, 2.660774E02
8.464844E01, 2.624054E02
8.498262E01, 2.587442E02
8.531342E01, 2.550938E02
8.564083E01, 2.514542E02
8.596482E01, 2.478253E02
8.628540E01, 2.442074E02
8.660254E01, 2.406002E02
8.691624E01, 2.370038E02
8.722647E01, 2.334181E02
8.753324E01, 2.298434E02
8.783652E01, 2.262794E02
8.813631E01, 2.227262E02
8.843259E01, 2.191838E02
8.872535E01, 2.156522E02
8.901457E01, 2.121314E02
8.930026E01, 2.086214E02
8.958239E01, 2.051222E02
8.986096E01, 2.016338E02
9.013595E01, 1.981562E02
9.040736E01, 1.946894E02
9.067516E01, 1.912334E02
9.093936E01, 1.877882E02
9.119994E01, 1.843538E02
9.145689E01, 1.809302E02
9.171020E01, 1.775174E02
9.195986E01, 1.741154E02
9.220586E01, 1.707242E02
9.244819E01, 1.673438E02
9.268684E01, 1.639742E02
9.292181E01, 1.606154E02
9.315307E01, 1.572674E02
9.338063E01, 1.539302E02
9.360447E01, 1.506038E02
9.382459E01, 1.472882E02
9.404097E01, 1.439833E02
9.425362E01, 1.406894E02
9.446251E01, 1.374062E02
9.466764E01, 1.341338E02
9.486900E01, 1.308722E02
9.506659E01, 1.276214E02
9.526039E01, 1.243814E02
9.545041E01, 1.211522E02
9.563662E01, 1.179338E02
9.581903E01, 1.147261E02
9.599763E01, 1.115293E02
9.617240E01, 1.083434E02
9.634335E01, 1.051682E02
9.651047E01, 1.020038E02
9.667374E01, 9.885015E01
9.683317E01, 9.570735E01
9.698874E01, 9.257535E01
9.714045E01, 8.945415E01
9.728830E01, 8.634375E01
9.743227E01, 8.324415E01
9.757237E01, 8.015535E01
9.770859E01, 7.707735E01
9.784091E01, 7.401015E01
9.796935E01, 7.095375E01
9.809388E01, 6.790815E01
9.821451E01, 6.487335E01
9.833123E01, 6.184935E01
9.844404E01, 5.883615E01
9.855293E01, 5.583375E01
9.865790E01, 5.284215E01
9.875895E01, 4.986135E01
9.885606E01, 4.689135E01
9.894924E01, 4.393215E01
9.903848E01, 4.098375E01
9.912378E01, 3.804615E01
9.920513E01, 3.511935E01
9.928254E01, 3.220335E01
9.935599E01, 2.929815E01
9.942550E01, 2.640375E01
9.949104E01, 2.352015E01
9.955263E01, 2.064735E01
9.961025E01, 1.778535E01
9.966391E01, 1.493415E01
9.971360E01, 1.209375E01
9.975933E01, 9.264150E00
9.980109E01, 6.445350E00
9.983887E01, 3.637350E00
9.987268E01, 8.401500E-01
9.990252E01, 3.580538E02
9.992838E01, 3.552782E02
9.995026E01, 3.525134E02
9.996816E01, 3.497594E02
9.998209E01, 3.470162E02
9.999204E01, 3.442838E02
9.999801E01, 3.415622E02
1.000000E02, 3.388514E02
1.000000E02, 3.361514E02
1.000000E02, 3.334622E02
1.000000E02, 3.307838E02
1.000000E02, 3.281162E02
1.000000E02, 3.254594E02
1.000000E02, 3.228134E02
1.000000E02, 3.201782E02
1.000000E02, 3.175538E02
1.000000E02, 3.149401E02
1.000000E02, 3.123374E02
1.000000E02, 3.097454E02
1.000000E02, 3.071642E02
1.000000E02, 3.045938E02
1.000000E02, 3.020342E02
1.000000E02, 2.994854E02
1.000000E02, 2.969474E02
1.000000E02, 2.944202E02
1.000000E02, 2.919038E02
1.000000E02, 2.893982E02
1.000000E02, 2.869034E02
1.000000E02, 2.844194E02
1.000000E02, 2.819462E02
1.000000E02, 2.794838E02
1.000000E02, 2.770322E02
1.000000E02, 2.745914E02
1.000000E02, 2.721614E02
1.000000E02, 2.697422E02
1.000000E02, 2.673338E02
1.000000E02, 2.649362E02
1.000000E02, 2.625494E02
1.000000E02, 2.601733E02
1.000000E02, 2.578082E02
1.000000E02, 2.554538E02
1.000000E02, 2.531102E02
1.000000E02, 2.507774E02
1.000000E02, 2.484554E02
1.000000E02, 2.461442E02
1.000000E02, 2.438438E02
1.000000E02, 2.415542E02
1.000000E02, 2.392754E02
1.000000E02, 2.370074E02
1.000000E02, 2.347502E02
1.000000E02, 2.325038E02
1.000000E02, 2.302682E02
1.000000E02, 2.280433E02
1.000000E02, 2.258294E02
1.000000E02, 2.236262E02
1.000000E02, 2.214338E02
1.000000E02, 2.192522E02
1.000000E02, 2.170814E02
1.000000E02, 2.149214E02
1.000000E02, 2.127722E02
1.000000E02, 2.106338E02
1.000000E02, 2.085062E02
1.000000E02, 2.063894E02
1.000000E02, 2.042834E02
1.000000E02, 2.021881E02
1.000000E02, 2.001038E02
1.000000E02, 1.980302E02
1.000000E02, 1.959674E02
1.000000E02, 1.939154E02
1.000000E02, 1.918742E02
1.000000E02, 1.898438E02
1.000000E02, 1.878242E02
1.000000E02, 1.858154E02
1.000000E02, 1.838174E02
1.000000E02, 1.818301E02
1.000000E02, 1.798538E02
1.000000E02, 1.778882E02
1.000000E02, 1.759334E02
1.000000E02, 1.739894E02
1.000000E02, 1.720562E02
1.000000E02, 1.701338E02
1.000000E02, 1.682222E02
1.000000E02, 1.663214E02
1.000000E02, 1.644314E02
1.000000E02, 1.625522E02
1.000000E02, 1.606838E02
1.000000E02, 1.588261E02
1.000000E02, 1.569794E02
1.000000E02, 1.551434E02
1.000000E02, 1.533182E02
1.000000E02, 1.515038E02
1.000000E02, 1.497002E02
1.000000E02, 1.479073E02
1.000000E02, 1.461254E02
1.000000E02, 1.443542E02
1.000000E02, 1.425938E02
1.000000E02, 1.408442E02
1.000000E02, 1.391054E02
1.000000E02, 1.373774E02
1.000000E02, 1.356602E02
1.000000E02, 1.339538E02
1.000000E02, 1.322582E02
1.000000E02, 1.305734E02
1.000000E02, 1.288994E02
1.000000E02, 1.272362E02
1.000000E02, 1.255838E02
1.000000E02, 1.239422E02
1.000000E02, 1.223114E02
1.000000E02, 1.206914E02
1.000000E02, 1.190822E02
1.000000E02, 1.174838E02
1.000000E02, 1.158962E02
1.000000E02, 1.143193E02
1.000000E02, 1.127534E02
1.000000E02, 1.111982E02
1.000000E02, 1.096538E02
1.000000E02, 1.081202E02
1.000000E02, 1.065974E02
1.000000E02, 1.050854E02
1.000000E02, 1.035842E02
1.000000E02, 1.020937E02
1.000000E02, 1.006142E02
1.000000E02, 9.914535E01
1.000000E02, 9.768735E01
1.000000E02, 9.624015E01
1.000000E02, 9.480375E01
1.000000E02, 9.337815E01
1.000000E02, 9.196335E01
1.000000E02, 9.055935E01
1.000000E02, 8.916615E01
1.000000E02, 8.778375E01
1.000000E02, 8.641215E01
1.000000E02, 8.505135E01
1.000000E02, 8.370135E01
1.000000E02, 8.236215E01
1.000000E02, 8.103375E01
1.000000E02, 7.971615E01
1.000000E02, 7.840935E01
1.000000E02, 7.711335E01
1.000000E02, 7.582815E01
1.000000E02, 7.455375E01
1.000000E02, 7.329015E01
1.000000E02, 7.203735E01
1.000000E02, 7.079535E01
1.000000E02, 6.956415E01
1.000000E02, 6.834375E01
1.000000E02, 6.713415E01
1.000000E02, 6.593535E01
1.000000E02, 6.474735E01
1.000000E02, 6.357015E01
1.000000E02, 6.240375E01
1.000000E02, 6.124815E01
1.000000E02, 6.010335E01
1.000000E02, 5.896935E01
1.000000E02, 5.784615E01
1.000000E02, 5.673375E01
1.000000E02, 5.563215E01
1.000000E02, 5.454135E01
1.000000E02, 5.346135E01
1.000000E02, 5.239215E01
1.000000E02, 5.133375E01
1.000000E02, 5.028615E01
1.000000E02, 4.924935E01
1.000000E02, 4.822335E01
1.000000E02, 4.720815E01
1.000000E02, 4.620375E01
1.000000E02, 4.521015E01
1.000000E02, 4.422735E01
1.000000E02, 4.325535E01
1.000000E02, 4.229415E01
1.000000E02, 4.134375E01
1.000000E02, 4.040415E01
1.000000E02, 3.947535E01
1.000000E02, 3.855735E01
1.000000E02, 3.765015E01
1.000000E02, 3.675375E01
1.000000E02, 3.586815E01
1.000000E02, 3.499335E01
1.000000E02, 3.412935E01
1.000000E02, 3.327615E01
1.000000E02, 3.243375E01
1.000000E02, 3.160215E01
1.000000E02, 3.078135E01
1.000000E02, 2.997135E01
1.000000E02, 2.917215E01
1.000000E02, 2.838375E01
1.000000E02, 2.760615E01
1.000000E02, 2.683935E01
1.000000E02, 2.608335E01
1.000000E02, 2.533815E01
1.000000E02, 2.460375E01
1.000000E02, 2.388015E01
1.000000E02, 2.316735E01
1.000000E02, 2.246535E01
1.000000E02, 2.177415E01
1.000000E02, 2.109375E01
1.000000E02, 2.042415E01
1.000000E02, 1.976535E01
1.000000E02, 1.911735E01
1.000000E02, 1.848015E01
1.000000E02, 1.785375E01
1.000000E02, 1.723815E01
1.000000E02, 1.663335E01
1.000000E02, 1.603935E01
1.000000E02, 1.545615E01
1.000000E02, 1.488375E01
1.000000E02, 1.432215E01
1.000000E02, 1.377135E01
1.000000E02, 1.323135E01
1.000000E02, 1.270215E01
1.000000E02, 1.218375E01
1.000000E02, 1.167615E01
1.000000E02, 1.117935E01
1.000000E02, 1.069335E01
1.000000E02, 1.021815E01
1.000000E02, 9.753750E00
1.000000E02, 9.300150E00
1.000000E02, 8.857350E00
1.000000E02, 8.425350E00
1.000000E02, 8.004150E00
1.000000E02, 7.593750E00
1.000000E02, 7.194150E00
1.000000E02, 6.805350E00
1.000000E02, 6.427350E00
1.000000E02, 6.060150E00
1.000000E02, 5.703750E00
1.000000E02, 5.358150E00
1.000000E02, 5.023350E00
1.000000E02, 4.699350E00
1.000000E02, 4.386150E00
1.000000E02, 4.083750E00
1.000000E02, 3.792150E00
1.000000E02, 3.511350E00
1.000000E02, 3.241350E00
1.000000E02, 2.982150E00
1.000000E02, 2.733750E00
1.000000E02, 2.496150E00
1.000000E02, 2.269350E00
1.000000E02, 2.053350E00
1.000000E02, 1.848150E00
1.000000E02, 1.653750E00
1.000000E02, 1.470150E00
1.000000E02, 1.297350E00
1.000000E02, 1.135350E00
1.000000E02, 9.841500E-01
1.000000E02, 8.437500E-01
1.000000E02, 7.141500E-01
1.000000E02, 5.953500E-01
1.000000E02, 4.873500E-01
1.000000E02, 3.901500E-01
1.000000E02, 3.037500E-01
1.000000E02, 2.281500E-01
1.000000E02, 1.633500E-01
1.000000E02, 1.093500E-01
1.000000E02, 6.615000E-02
1.000000E02, 3.375000E-02
1.000000E02, 1.215000E-02
1.000000E02, 1.350000E-03
1.000000E02, 1.350000E-03
1.000000E02, 1.215000E-02
1.000000E02, 3.375000E-02
1.000000E02, 6.615000E-02
1.000000E02, 1.093500E-01
1.000000E02, 1.633500E-01
1.000000E02, 2.281500E-01
1.000000E02, 3.037500E-01
1.000000E02, 3.901500E-01
1.000000E02, 4.873500E-01
1.000000E02, 5.953500E-01
1.000000E02, 7.141500E-01
1.000000E02, 8.437500E-01
1.000000E02, 9.841500E-01
1.000000E02, 1.135350E00
1.000000E02, 1.297350E00
1.000000E02, 1.470150E00
1.000000E02, 1.653750E00
1.000000E02, 1.848150E00
1.000000E02, 2.053350E00
1.000000E02, 2.269350E00
1.000000E02, 2.496150E00
1.000000E02, 2.733750E00
1.000000E02, 2.982150E00
1.000000E02, 3.241350E00
1.000000E02, 3.511350E00
1.000000E02, 3.792150E00
1.000000E02, 4.083750E00
1.000000E02, 4.386150E00
1.000000E02, 4.699350E00
1.000000E02, 5.023350E00
1.000000E02, 5.358150E00
1.000000E02, 5.703750E00
1.000000E02, 6.060150E00
1.000000E02, 6.427350E00
1.000000E02, 6.805350E00
1.000000E02, 7.194150E00
1.000000E02, 7.593750E00
1.000000E02, 8.004150E00
1.000000E02, 8.425350E00
1.000000E02, 8.857350E00
1.000000E02, 9.300150E00
1.000000E02, 9.753750E00
1.000000E02, 1.021815E01
1.000000E02, 1.069335E01
1.000000E02, 1.117935E01
1.000000E02, 1.167615E01
1.000000E02, 1.218375E01
1.000000E02, 1.270215E01
1.000000E02, 1.323135E01
1.000000E02, 1.377135E01
1.000000E02, 1.432215E01
1.000000E02, 1.488375E01
1.000000E02, 1.545615E01
1.000000E02, 1.603935E01
1.000000E02, 1.663335E01
1.000000E02, 1.723815E01
1.000000E02, 1.785375E01
1.000000E02, 1.848015E01
1.000000E02, 1.911735E01
1.000000E02, 1.976535E01
1.000000E02, 2.042415E01
1.000000E02, 2.109375E01
1.000000E02, 2.177415E01
1.000000E02, 2.246535E01
1.000000E02, 2.316735E01
1.000000E02, 2.388015E01
1.000000E02, 2.460375E01
1.000000E02, 2.533815E01
1.000000E02, 2.608335E01
1.000000E02, 2.683935E01
1.000000E02, 2.760615E01
1.000000E02, 2.838375E01
1.000000E02, 2.917215E01
1.000000E02, 2.997135E01
1.000000E02, 3.078135E01
1.000000E02, 3.160215E01
1.000000E02, 3.243375E01
1.000000E02, 3.327615E01
1.000000E02, 3.412935E01
1.000000E02, 3.499335E01
1.000000E02, 3.586815E01
1.000000E02, 3.675375E01
1.000000E02, 3.765015E01
1.000000E02, 3.855735E01
1.000000E02, 3.947535E01
1.000000E02, 4.040415E01
1.000000E02, 4.134375E01
1.000000E02, 4.229415E01
1.000000E02, 4.325535E01
1.000000E02, 4.422735E01
1.000000E02, 4.521015E01
1.000000E02, 4.620375E01
1.000000E02, 4.720815E01
1.000000E02, 4.822335E01
1.000000E02, 4.924935E01
1.000000E02, 5.028615E01
1.000000E02, 5.133375E01
1.000000E02, 5.239215E01
1.000000E02, 5.346135E01
1.000000E02, 5.454135E01
1.000000E02, 5.563215E01
1.000000E02, 5.673375E01
1.000000E02, 5.784615E01
1.000000E02, 5.896935E01
1.000000E02, 6.010335E01
1.000000E02, 6.124815E01
1.000000E02, 6.240375E01
1.000000E02, 6.357015E01
1.000000E02, 6.474735E01
1.000000E02, 6.593535E01
1.000000E02, 6.713415E01
1.000000E02, 6.834375E01
1.000000E02, 6.956415E01
1.000000E02, 7.079535E01
1.000000E02, 7.203735E01
1.000000E02, 7.329015E01
1.000000E02, 7.455375E01
1.000000E02, 7.582815E01
1.000000E02, 7.711335E01
1.000000E02, 7.840935E01
1.000000E02, 7.971615E01
1.000000E02, 8.103375E01
1.000000E02, 8.236215E01
1.000000E02, 8.370135E01
1.000000E02, 8.505135E01
1.000000E02, 8.641215E01
1.000000E02, 8.778375E01
1.000000E02, 8.916615E01
1.000000E02, 9.055935E01
1.000000E02, 9.196335E01
1.000000E02, 9.337815E01
1.000000E02, 9.480375E01
1.000000E02, 9.624015E01
1.000000E02, 9.768735E01
1.000000E02, 9.914535E01
1.000000E02, 1.006142E02
1.000000E02, 1.020937E02
1.000000E02, 1.035842E02
1.000000E02, 1.050854E02
1.000000E02, 1.065974E02
1.000000E02, 1.081202E02
1.000000E02, 1.096538E02
1.000000E02, 1.111982E02
1.000000E02, 1.127534E02
1.000000E02, 1.143193E02
1.000000E02, 1.158962E02
1.000000E02, 1.174838E02
1.000000E02, 1.190822E02
1.000000E02, 1.206914E02
1.000000E02, 1.223114E02
1.000000E02, 1.239422E02
1.000000E02, 1.255838E02
1.000000E02, 1.272362E02
1.000000E02, 1.288994E02
1.000000E02, 1.305734E02
1.000000E02, 1.322582E02
1.000000E02, 1.339538E02
1.000000E02, 1.356602E02
1.000000E02, 1.373774E02
1.000000E02, 1.391054E02
1.000000E02, 1.408442E02
1.000000E02, 1.425938E02
1.000000E02, 1.443542E02
1.000000E02, 1.461254E02
1.000000E02, 1.479073E02
1.000000E02, 1.497002E02
1.000000E02, 1.515038E02
1.000000E02, 1.533182E02
1.000000E02, 1.551434E02
1.000000E02, 1.569794E02
1.000000E02, 1.588261E02
1.000000E02, 1.606838E02
1.000000E02, 1.625522E02
1.000000E02, 1.644314E02
1.000000E02, 1.663214E02
1.000000E02, 1.682222E02
1.000000E02, 1.701338E02
1.000000E02, 1.720562E02
1.000000E02, 1.739894E02
1.000000E02, 1.759334E02
1.000000E02, 1.778882E02
1.000000E02, 1.798538E02
1.000000E02, 1.818301E02
1.000000E02, 1.838174E02
1.000000E02, 1.858154E02
1.000000E02, 1.878242E02
1.000000E02, 1.898438E02
1.000000E02, 1.918742E02
1.000000E02, 1.939154E02
1.000000E02, 1.959674E02
1.000000E02, 1.980302E02
1.000000E02, 2.001038E02
1.000000E02, 2.021881E02
1.000000E02, 2.042834E02
1.000000E02, 2.063894E02
1.000000E02, 2.085062E02
1.000000E02, 2.106338E02
1.000000E02, 2.127722E02
1.000000E02, 2.149214E02
1.000000E02, 2.170814E02
1.000000E02, 2.192522E02
1.000000E02, 2.214338E02
1.000000E02, 2.236262E02
1.000000E02, 2.258294E02
1.000000E02, 2.280433E02
1.000000E02, 2.302682E02
1.000000E02, 2.325038E02
1.000000E02, 2.347502E02
1.000000E02, 2.370074E02
1.000000E02, 2.392754E02
1.000000E02, 2.415542E02
1.000000E02, 2.438438E02
1.000000E02, 2.461442E02
1.000000E02, 2.484554E02
1.000000E02, 2.507774E02
1.000000E02, 2.531102E02
1.000000E02, 2.554538E02
1.000000E02, 2.578082E02
1.000000E02, 2.601733E02
1.000000E02, 2.625494E02
1.000000E02, 2.649362E02
1.000000E02, 2.673338E02
1.000000E02, 2.697422E02
1.000000E02, 2.721614E02
1.000000E02, 2.745914E02
1.000000E02, 2.770322E02
1.000000E02, 2.794838E02
1.000000E02, 2.819462E02
1.000000E02, 2.844194E02
1.000000E02, 2.869034E02
1.000000E02, 2.893982E02
1.000000E02, 2.919038E02
1.000000E02, 2.944202E02
1.000000E02, 2.969474E02
1.000000E02, 2.994854E02
1.000000E02, 3.020342E02
1.000000E02, 3.045938E02
1.000000E02, 3.071642E02
1.000000E02, 3.097454E02
1.000000E02, 3.123374E02
1.000000E02, 3.149401E02
1.000000E02, 3.175538E02
1.000000E02, 3.201782E02
1.000000E02, 3.228134E02
1.000000E02, 3.254594E02
1.000000E02, 3.281162E02
1.000000E02, 3.307838E02
1.000000E02, 3.334622E02
1.000000E02, 3.361514E02
1.000000E02, 3.388514E02
9.999801E01, 3.415622E02
9.999204E01, 3.442838E02
9.998209E01, 3.470162E02
9.996816E01, 3.497594E02
9.995026E01, 3.525134E02
9.992838E01, 3.552782E02
9.990252E01, 3.580538E02
9.987268E01, 8.401500E-01
9.983887E01, 3.637350E00
9.980109E01, 6.445350E00
9.975933E01, 9.264150E00
9.971360E01, 1.209375E01
9.966391E01, 1.493415E01
9.961025E01, 1.778535E01
9.955263E01, 2.064735E01
9.949104E01, 2.352015E01
9.942550E01, 2.640375E01
9.935599E01, 2.929815E01
9.928254E01, 3.220335E01
9.920513E01, 3.511935E01
9.912378E01, 3.804615E01
9.903848E01, 4.098375E01
9.894924E01, 4.393215E01
9.885606E01, 4.689135E01
9.875895E01, 4.986135E01
9.865790E01, 5.284215E01
9.855293E01, 5.583375E01
9.844404E01, 5.883615E01
9.833123E01, 6.184935E01
9.821451E01, 6.487335E01
9.809388E01, 6.790815E01
9.796935E01, 7.095375E01
9.784091E01, 7.401015E01
9.770859E01, 7.707735E01
9.757237E01, 8.015535E01
9.743227E01, 8.324415E01
9.728830E01, 8.634375E01
9.714045E01, 8.945415E01
9.698874E01, 9.257535E01
9.683317E01, 9.570735E01
9.667374E01, 9.885015E01
9.651047E01, 1.020038E02
9.634335E01, 1.051682E02
9.617240E01, 1.083434E02
9.599763E01, 1.115293E02
9.581903E01, 1.147261E02
9.563662E01, 1.179338E02
9.545041E01, 1.211522E02
9.526039E01, 1.243814E02
9.506659E01, 1.276214E02
9.486900E01, 1.308722E02
9.466764E01, 1.341338E02
9.446251E01, 1.374062E02
9.425362E01, 1.406894E02
9.404097E01, 1.439833E02
9.382459E01, 1.472882E02
9.360447E01, 1.506038E02
9.338063E01, 1.539302E02
9.315307E01, 1.572674E02
9.292181E01, 1.606154E02
9.268684E01, 1.639742E02
9.244819E01, 1.673438E02
9.220586E01, 1.707242E02
9.195986E01, 1.741154E02
9.171020E01, 1.775174E02
9.145689E01, 1.809302E02
9.119994E01, 1.843538E02
9.093936E01, 1.877882E02
9.067516E01, 1.912334E02
9.040736E01, 1.946894E02
9.013595E01, 1.981562E02
8.986096E01, 2.016338E02
8.958239E01, 2.051222E02
8.930026E01, 2.086214E02
8.901457E01, 2.121314E02
8.872535E01, 2.156522E02
8.843259E01, 2.191838E02
8.813631E01, 2.227262E02
8.783652E01, 2.262794E02
8.753324E01, 2.298434E02
8.722647E01, 2.334181E02
8.691624E01, 2.370038E02
8.660254E01, 2.406002E02
8.628540E01, 2.442074E02
8.596482E01, 2.478253E02
8.564083E01, 2.514542E02
8.531342E01, 2.550938E02
8.498262E01, 2.587442E02
8.464844E01, 2.624054E02
8.431089E01, 2.660774E02
8.396998E01, 2.697602E02
8.362573E01, 2.734538E02
8.327816E01, 2.771582E02
8.292727E01, 2.808734E02
8.257308E01, 2.845994E02
8.221560E01, 2.883362E02
8.185485E01, 2.920838E02
8.149085E01, 2.958422E02
8.112360E01, 2.996114E02
8.075312E01, 3.033914E02
8.037943E01, 3.071822E02
8.000254E01, 3.109838E02
7.962247E01, 3.147962E02
7.923923E01, 3.186193E02
7.885283E01, 3.224534E02
7.846330E01, 3.262981E02
7.807064E01, 3.301538E02
7.767488E01, 3.340202E02
7.727603E01, 3.378974E02
7.687410E01, 3.417854E02
7.646911E01, 3.456842E02
7.606108E01, 3.495938E02
7.565002E01, 3.535142E02
7.523595E01, 3.574454E02
7.481889E01, 1.387350E00
7.439885E01, 5.340150E00
7.397585E01, 9.303750E00
7.354990E01, 1.327815E01
7.312103E01, 1.726335E01
7.268925E01, 2.125935E01
7.225457E01, 2.526615E01
7.181702E01, 2.928375E01
7.137661E01, 3.331215E01
7.093336E01, 3.735135E01
7.048729E01, 4.140135E01
7.003841E01, 4.546215E01
6.958675E01, 4.953375E01
6.913232E01, 5.361615E01
6.867513E01, 5.770935E01
6.821521E01, 6.181335E01
6.775258E01, 6.592815E01
6.728725E01, 7.005375E01
6.681925E01, 7.419015E01
6.634858E01, 7.833735E01
6.587527E01, 8.249535E01
6.539935E01, 8.666415E01
6.492082E01, 9.084375E01
6.443970E01, 9.503415E01
6.395602E01, 9.923535E01
6.346980E01, 1.034474E02
6.298105E01, 1.076701E02
6.248980E01, 1.119038E02
6.199605E01, 1.161482E02
6.149984E01, 1.204034E02
6.100119E01, 1.246694E02
6.050010E01, 1.289462E02
5.999661E01, 1.332338E02
5.949073E01, 1.375321E02
5.898248E01, 1.418414E02
5.847189E01, 1.461614E02
5.795897E01, 1.504922E02
5.744374E01, 1.548338E02
5.692622E01, 1.591862E02
5.640644E01, 1.635493E02
5.588442E01, 1.679234E02
5.536017E01, 1.723082E02
5.483372E01, 1.767038E02
5.430509E01, 1.811102E02
5.377429E01, 1.855274E02
5.324136E01, 1.899553E02
5.270630E01, 1.943942E02
5.216915E01, 1.988438E02
5.162992E01, 2.033042E02
5.108864E01, 2.077754E02
5.054533E01, 2.122574E02
5.000000E01, 2.167501E02
4.945268E01, 2.212537E02
4.890340E01, 2.257682E02
4.835217E01, 2.302934E02
4.779901E01, 2.348294E02
4.724396E01, 2.393761E02
4.668702E01, 2.439337E02
4.612822E01, 2.485021E02
4.556759E01, 2.530814E02
4.500515E01, 2.576714E02
4.444091E01, 2.622722E02
4.387491E01, 2.668837E02
4.330716E01, 2.715061E02
4.273769E01, 2.761393E02
4.216651E01, 2.807834E02
4.159366E01, 2.854382E02
4.101915E01, 2.901038E02
4.044301E01, 2.947802E02
3.986526E01, 2.994674E02
3.928593E01, 3.041654E02
3.870503E01, 3.088742E02
3.812259E01, 3.135938E02
3.753863E01, 3.183241E02
3.695318E01, 3.230654E02
3.636626E01, 3.278174E02
3.577789E01, 3.325802E02
3.518810E01, 3.373538E02
3.459691E01, 3.421382E02
3.400434E01, 3.469334E02
3.341042E01, 3.517394E02
3.281516E01, 3.565561E02
3.221861E01, 1.383750E00
3.162077E01, 6.222150E00
3.102167E01, 1.107135E01
3.042133E01, 1.593135E01
2.981979E01, 2.080215E01
2.921706E01, 2.568375E01
2.861317E01, 3.057615E01
2.800814E01, 3.547935E01
2.740199E01, 4.039335E01
2.679475E01, 4.531815E01
2.618645E01, 5.025375E01
2.557710E01, 5.520015E01
2.496674E01, 6.015735E01
2.435538E01, 6.512535E01
2.374306E01, 7.010415E01
2.312979E01, 7.509375E01
2.251559E01, 8.009415E01
2.190051E01, 8.510535E01
2.128455E01, 9.012735E01
2.066774E01, 9.516015E01
2.005011E01, 1.002038E02
1.943169E01, 1.052581E02
1.881249E01, 1.103234E02
1.819254E01, 1.153994E02
1.757187E01, 1.204861E02
1.695049E01, 1.255838E02
1.632845E01, 1.306922E02
1.570575E01, 1.358113E02
1.508243E01, 1.409414E02
1.445851E01, 1.460821E02
1.383401E01, 1.512337E02
1.320896E01, 1.563962E02
1.258339E01, 1.615694E02
1.195732E01, 1.667534E02
1.133077E01, 1.719482E02
1.070377E01, 1.771537E02
1.007634E01, 1.823701E02
9.448513E00, 1.875974E02
8.820310E00, 1.928354E02
8.191755E00, 1.980842E02
7.562875E00, 2.033438E02
6.933693E00, 2.086142E02
6.304236E00, 2.138954E02
5.674527E00, 2.191873E02
5.044593E00, 2.244902E02
4.414458E00, 2.298038E02
3.784148E00, 2.351282E02
3.153686E00, 2.404634E02
2.523100E00, 2.458094E02
1.892413E00, 2.511662E02
1.261650E00, 2.565338E02
6.308377E-01, 2.619122E02
0.000000E00, 2.673013E02
##END=
