# Supplementary material for: Conformational plasticity of ligand-bound and ternary GPCR complexes studied by 19F NMR of the β1-adrenergic receptor
Source: Nat Commun. 2020 Feb 3;11:669. doi: 10.1038/s41467-020-14526-3 (PMC6997182; doi:10.1038/s41467-020-14526-3)
Supplement: Supplementary file 4 — Source Data [file 41467_2020_14526_MOESM4_ESM.zip › Source_data/Fig_2/Fig_2a/719/uxnmr.info]

CONFIGURATION INFORMATION
=========================

Path         : /opt/topspin3.1/conf/instr/spect/uxnmr.info
Date         : Thu Dec 14 14:09:15 2017
Release      : TopSpin Acquisition Version 3.1-pl7
Installed in : /opt/topspin3.1
Host         : av600
OS           : CentOS release 5.11 (Final)
CPU          : Intel(R) Xeon(R) CPU W3505 @ 2.53GHz (2 cores at 1596 MHz)
User         : dn206 (Daniel Nietlispach)
Description  : Avance III 600
Location     : 
System       : Avance III NMR spectrometer
1H-frequency : 600.13 MHz
Order Number : 10062523
Configured in: /opt/topspin3.1/conf/instr/spect

IPSO: connected to spectrometer subnet
- TCP/IP address = 149.236.99.251
- Tctrl : 1
- Fctrls: 4
- Gctrl1: without digital preemphasis
- Rctrl : none
- FREDs : none
- DPP : none

DRU: AQS DRU-E Z102520/02803 ECL 06.02
- TCP/IP address = 149.236.99.89
- Firmware Version = 130419
- DRU controls AQS-Rack and HPPR/2

AQS: connected to 149.236.99.89:/dev/tty10
  _Slot_ SBSB _____________________Board_____________________
  Number Addr Type HW-VS FW-VS ID  ECL Name   Description
  -----------------------------------------------------------
     2   0x10 0x42   0x4    AV  R  5.1 REC-1  AQS RXAD600 Z102117/1333 ECL 05.01
     3   0x34 0xc9   0x1        X  1.3 REF-1  REF/2-1000 Reference Board for AQS/2 Receiver
     4   0x24 0x19   0x8    AD  S  2.8 SGU-1  AQS SGU/2 600 Z103081/03076 ECL 02.08 FPGA-Vs=AF
     5   0x25 0x19   0x8    AD  S  2.8 SGU-2  AQS SGU/2 600 Z103081/03077 ECL 02.08 FPGA-Vs=AF
     6   0x26 0x19   0x8    AD  S  2.8 SGU-3  AQS SGU/2 600 Z103081/03078 ECL 02.08 FPGA-Vs=AF
     7   0x27 0x19   0x8    AD  S  2.8 SGU-4  AQS SGU/2 600 Z103081/03079 ECL 02.08 FPGA-Vs=AF
    21   0x21 0xcf     0        P  1.0 PSD-1  PSD/3 Power Supply Distribution Board
    --   0x20 0xd1     0        B  3.2 MASTER AQS/3 Chassis
     1   0x20  0x7     0        B      MASTER AQS Rack Master
  Logical Receiver/SGU configuration:


Router: none installed


Transmitters at the spectrometer subnet:
----------------------------------------
BLA_W1345096_1047 W1345096/1047 ECL 30:
- TCP/IP address = 149.236.99.254
- Firmware VS    = 20120627
- Amplifier      = BLAXH2H300/100/150 E 200-600MHZ INR: W1345096/1047 ECL 30
- Router         = BLMMR32 RF AMPLIFIER MODULE: W1345204/2151 ECL 20
- Controller     = BLA CONTROL BOARD 6 2CH: W1522050/7988 ECL 50
BLA_W1345093_0514 W1345093/0514 ECL 12:
- TCP/IP address = 149.236.99.249
- Firmware VS    = 20100510
- Amplifier      = BLAX500 E 6-365MHZ INR: W1345093/0514 ECL 12
- Router         = BLMMR31 RF AMPLIFIER MODULE: W1345212/1916 ECL 20
- Controller     = BLA CONTROL BOARD 6 2CH: W1522050/6347 ECL 50
BLA_W1345084_0058 W1345084/0058 ECL 11:
- TCP/IP address = 149.236.99.248
- Firmware VS    = 20100510
- Amplifier      = BLAH100 E 200-600MHZ INR: W1345084/0058 ECL 11
- Router         = BLMMR31 RF AMPLIFIER MODULE: W1345212/1958 ECL 20
- Controller     = BLA CONTROL BOARD 6 2CH: W1522050/6408 ECL 50
LTRX Z109890/00264 ECL 02.01:
- TCP/IP address = 149.236.99.20
- Amplifier      = BSMS/2 LOCK TRANSCEIVER 600: Z109890/00264 ECL 02.01

BSMS: BSMS/2 connected to ethernet
- TCP/IP address = 149.236.99.20
- ELCB firmware version = 20111004
- GAB current limits = 0.0/X, 0.0/Y, 10.0/Z (in A)
- SCB channels = 40
- Shim System = BOSS3-SB
- L-TRX = BSMS/2 LOCK TRANSCEIVER 600: Z109890/00264 ECL 02.01
- Lock: on L-TRX board
- VTU_SPB = BSMS/2 SPB SENSOR & PNEUMATIC BD: Z115191/00835 ECL 03.00
- VTU_VPSB1 = BSMS/2 VARIABLE POWER SUPPLY BD: Z115193/00969 ECL 01.03

VTU: in BSMS/2 connected to ethernet
- TCP/IP address = 149.236.99.20

Cryo Controller CRCO: device connected to 149.236.99.251:/dev/tty04

Preamplifiers :
HPPR: - HPPR/2 preamplifier connected to 149.236.99.89:/dev/tty10
    Type      : HPPR/2
    Controller: Application firmware = AQ
                15 LEDs for tuning, 15 LEDs for matching
    Module  1 : 1H LNA
                 PN=Z003462, SN=00867 from 20120319
    Module  2 : XBB19F 2HS
                 PN=Z003506, SN=01075 from 20120315
    Module  3 : 2H
                 PN=Z003473, SN=00909 from 20120316
    Module  4 : 19F
                 PN=Z003495, SN=00044 from 20120321
    Module  5 : 13C
                 PN=Z003524, SN=00709 from 20120320
    Module  6 : 15N
                 PN=Z003530, SN=00701 from 20120321


Frequency generation:
- F1: for SGU
- F2: for SGU
- F3: for SGU
- F4: for SGU


RF cable connections (detected by 'confamp')
--------------------------------------------------------------------
SGU1 NORM output -> input 1 of transmitter 1 (BLAXH2H300/100/150 E 200-600MHZ W1345096/1047 at TCP/IP 149.236.99.254)
SGU1 AUX  output -> input 2 of transmitter 3 (BLAH100 E 200-600MHZ INR W1345084/0058 at TCP/IP 149.236.99.248)
SGU2 NORM output -> input 2 of transmitter 1 (BLAXH2H300/100/150 E 200-600MHZ W1345096/1047 at TCP/IP 149.236.99.254)
SGU2 AUX  output -> TUNE signal input of HPPR
SGU3 NORM output -> input 1 of transmitter 2 (BLAX500 E 6-365MHZ INR W1345093/0514 at TCP/IP 149.236.99.249)
SGU3 AUX  output -> input 3 of transmitter 1 (BLAXH2H300/100/150 E 200-600MHZ W1345096/1047 at TCP/IP 149.236.99.254)
SGU4 NORM output -> input 1 of transmitter 3 (BLAH100 E 200-600MHZ INR W1345084/0058 at TCP/IP 149.236.99.248)
SGU4 AUX  output -> input 4 of transmitter 1 (BLAXH2H300/100/150 E 200-600MHZ W1345096/1047 at TCP/IP 149.236.99.254)

Blanking cable connections (detected by 'confamp')
--------------------------------------------------------------------
transmitter 1 (BLAXH2H300/100/150 E 200-600MHZ W1345096/1047 at TCP/IP 149.236.99.254) amplifier 1H-100W uses blanking 2
transmitter 1 (BLAXH2H300/100/150 E 200-600MHZ W1345096/1047 at TCP/IP 149.236.99.254) amplifier X-300W uses blanking 1
transmitter 1 (BLAXH2H300/100/150 E 200-600MHZ W1345096/1047 at TCP/IP 149.236.99.254) amplifier 2H-150W uses blanking 7
transmitter 2 (BLAX500 E 6-365MHZ INR W1345093/0514 at TCP/IP 149.236.99.249) amplifier X-500W uses blanking 3
transmitter 3 (BLAH100 E 200-600MHZ INR W1345084/0058 at TCP/IP 149.236.99.248) amplifier 1H-100W uses blanking 4
transmitter 4 (BSMS/2 LOCK TRANSCEIVER 600 Z109890/00264 at TCP/IP 149.236.99.20) amplifier 2H-5W needs no blanking
