# Supplementary material for: Conformational plasticity of ligand-bound and ternary GPCR complexes studied by 19F NMR of the β1-adrenergic receptor
Source: Nat Commun. 2020 Feb 3;11:669. doi: 10.1038/s41467-020-14526-3 (PMC6997182; doi:10.1038/s41467-020-14526-3)
Supplement: Supplementary file 4 — Source Data [file 41467_2020_14526_MOESM4_ESM.zip › Source_data/Fig_2/Fig_2a/725/pdata/1/auditp.txt]

##TITLE= Audit trail, TOPSPIN		Version 3.1
##JCAMPDX= 5.01
##ORIGIN= Bruker BioSpin GmbH
##OWNER= dn206
$$ /opt/topspin3.1/data/dn206/nmr/niclas/725/pdata/1/auditp.txt
##AUDIT TRAIL=  $$ (NUMBER, WHEN, WHO, WHERE, PROCESS, VERSION, WHAT)
(   1,<2018-10-07 18:58:23.697 +0100>,<dn206>,<av600>,<go>,<TOPSPIN 3.1>,
      <created by zg
	started at 2018-10-07 15:04:36.554 +0100,
	POWCHK enabled, PULCHK disabled,
       configuration hash MD5:
       FF 34 68 8D 7A 46 54 50 C2 D3 D8 D1 4C 51 BF 05
       data hash MD5: 5K
       A4 4B E2 4D AF A4 26 76 DB 0B 90 41 FC 76 07 DE>)
(   2,<2019-02-26 16:57:35.729 +0000>,<dn206>,<av600>,<proc1d>,<TOPSPIN 3.1>,
      <Start of raw data processing
       trf WDW = 1 LB = 20 FT_mod = 6 PKNL = 1 PH_mod = 1 PHC0 = 124.427 PHC1 = -341.9 SI = 64K 
       data hash MD5: 64K
       D5 79 16 28 40 96 6F 37 76 A2 11 6B 16 98 87 1A>)
(   3,<2019-02-26 16:57:37.380 +0000>,<dn206>,<av600>,<proc1d>,<TOPSPIN 3.1>,
      <absf ABSG = 5 ABSF2 = -90 ABSF1 = -60 
       data hash MD5: 64K
       C1 1B 36 3A E6 62 8F 3E E5 DD E1 C0 F0 39 0C B9>)
(   4,<2019-02-26 16:57:49.648 +0000>,<dn206>,<av600>,<proc1d>,<TOPSPIN 3.1>,
      <pk fgphup PHC0 = 3.6 PHC1 = 0 
       data hash MD5: 64K
       DF 19 E7 D7 A6 8A B1 BF B0 FC 95 93 79 09 B3 C8>)
##END=

$$ hash MD5
$$ 09 8A 42 F6 03 31 1F A6 03 E1 08 94 D1 90 25 D8
