# Supplementary material for: Conformational plasticity of ligand-bound and ternary GPCR complexes studied by 19F NMR of the β1-adrenergic receptor
Source: Nat Commun. 2020 Feb 3;11:669. doi: 10.1038/s41467-020-14526-3 (PMC6997182; doi:10.1038/s41467-020-14526-3)
Supplement: Supplementary file 4 — Source Data [file 41467_2020_14526_MOESM4_ESM.zip › Source_data/Fig_2/Fig_2a/725/shimvalues]

# Sun Oct  7 15:05:29 2018
#$$PROBEID=2
#$$PROBEINFO=5 mm CPQCI 1H/19F-13C/15N/D Z-GRD Z114073/0013
#$$PICSINFO=Z114073_0013_02.par
#
# Active Shim Gradients
#
Z           		2832            
Z2          		-695            
Z3          		-591            
Z4          		5172            
Z5          		-3099           
Z6          		3834            
Z7          		0               
Z8          		0               
X           		1406            
XZ          		6335            
XZ2         		6108            
XZ3         		14496           
XZ4         		-2731           
XZ5         		-18327          
Y           		4230            
YZ          		-1531           
YZ2         		8719            
YZ3         		-2942           
YZ4         		372             
YZ5         		-11378          
XY          		6625            
XYZ         		-4752           
XYZ2        		-7181           
XYZ3        		-4527           
XYZ4        		31649           
XYZ5        		0               
(X2-Y2)     		17734           
(X2-Y2)Z    		4069            
(X2-Y2)Z2   		-8429           
(X2-Y2)Z3   		-5680           
(X2-Y2)Z4   		11780           
(X2-Y2)Z5   		0               
X3          		25401           
X3Z         		-6720           
Y3          		1898            
Y3Z         		-2517           
#
# Lock Parameter
#
FIELD		-7543.229
LOCKPHASE		144.400 
LOCKPOWER		-18.000 
LOCKGAIN		139.273 
LOCKDC		-27.300 
LOCKSHIFT		4.700   
LOOPGAIN		-5.000  
LOOPTIME		0.350   
LOOPFILTER		100.000 
#
IEEE64_VERSION_CODE 1
#
# Shim currents 
#
SHIM_SETTING [1 ]  1235.19434617   
SHIM_SETTING [2 ]  -765.74985036   
SHIM_SETTING [3 ]  -3111.61584827  
SHIM_SETTING [4 ]  -7499.68633919  
SHIM_SETTING [5 ]  -606.23371581   
SHIM_SETTING [6 ]  5327.20471036   
SHIM_SETTING [7 ]  6087.40127458   
SHIM_SETTING [8 ]  11324.06706922  
SHIM_SETTING [9 ]  1656.90721538   
SHIM_SETTING [10]  4282.19053953   
SHIM_SETTING [11]  0.00000000      
SHIM_SETTING [12]  4415.11600000   
SHIM_SETTING [13]  -618.57000000   
SHIM_SETTING [14]  15578.68800000  
SHIM_SETTING [15]  18798.71009752  
SHIM_SETTING [16]  -7363.58714656  
SHIM_SETTING [17]  -15363.56135414 
SHIM_SETTING [18]  15747.60715783  
SHIM_SETTING [19]  -10252.74186269 
SHIM_SETTING [20]  3666.63189118   
SHIM_SETTING [21]  8385.01200000   
SHIM_SETTING [22]  8638.64000000   
SHIM_SETTING [23]  18586.11700000  
SHIM_SETTING [24]  5667.44900000   
SHIM_SETTING [25]  12841.16200000  
SHIM_SETTING [26]  22382.13400000  
SHIM_SETTING [27]  9059.83000000   
SHIM_SETTING [28]  4625.31300458   
SHIM_SETTING [29]  21656.41000000  
SHIM_SETTING [30]  32834.79300000  
SHIM_SETTING [31]  -2105.74438927  
SHIM_SETTING [32]  20906.16659146  
SHIM_SETTING [33]  3699.29400000   
SHIM_SETTING [34]  19891.05600000  
SHIM_SETTING [35]  -20251.63500000 
SHIM_SETTING [36]  -19277.66300000 
SHIM_SETTING [37]  13366.84493314  
SHIM_SETTING [38]  -14089.82896898 
SHIM_SETTING [39]  -1440.15073735  
SHIM_SETTING [40]  0.00000000      
