# Supplementary material for: Conformational plasticity of ligand-bound and ternary GPCR complexes studied by 19F NMR of the β1-adrenergic receptor
Source: Nat Commun. 2020 Feb 3;11:669. doi: 10.1038/s41467-020-14526-3 (PMC6997182; doi:10.1038/s41467-020-14526-3)
Supplement: Supplementary file 4 — Source Data [file 41467_2020_14526_MOESM4_ESM.zip › Source_data/Fig_2/Fig_2a/957/pdata/1/auditp.txt]

##TITLE= Audit trail, TOPSPIN		Version 3.1
##JCAMPDX= 5.01
##ORIGIN= Bruker BioSpin GmbH
##OWNER= dn206
$$ /opt/topspin3.1/data/dn206/nmr/niclas/957/pdata/1/auditp.txt
##AUDIT TRAIL=  $$ (NUMBER, WHEN, WHO, WHERE, PROCESS, VERSION, WHAT)
(   1,<2019-03-11 17:31:14.939 +0000>,<dn206>,<av600>,<go>,<TOPSPIN 3.1>,
      <created by zg
	started at 2019-03-11 16:32:37.697 +0000,
	POWCHK enabled, PULCHK disabled,
       configuration hash MD5:
       3A B6 C4 2B 9C 8B 9F F2 0B AA E0 9E 4C 6A CD 39
       data hash MD5: 5K
       0F 6C 5E 86 AA 5E 34 6A 45 E4 DB 57 82 9A DB 3B>)
(   2,<2019-03-11 17:31:15.964 +0000>,<dn206>,<av600>,<proc1d>,<TOPSPIN 3.1>,
      <Start of raw data processing
       trf WDW = 1 LB = 20 FT_mod = 6 PKNL = 1 PH_mod = 1 PHC0 = 147.196 PHC1 = -417.6 SI = 64K 
       data hash MD5: 64K
       44 09 ED C4 59 9C E9 B6 53 AD 4B CD A2 13 DB 40>)
(   3,<2019-03-11 17:31:17.356 +0000>,<dn206>,<av600>,<proc1d>,<TOPSPIN 3.1>,
      <abs ABSG = 5 
       data hash MD5: 64K
       9A 03 EF D5 8B 63 71 7A 12 67 09 BB B1 E4 C6 B9>)
(   4,<2019-03-11 17:31:18.302 +0000>,<dn206>,<av600>,<proc1d>,<TOPSPIN 3.1>,
      <absf ABSG = 5 ABSF2 = -90 ABSF1 = -60 
       data hash MD5: 64K
       21 08 26 A2 88 55 45 88 5A 3B 68 69 62 69 07 E8>)
##END=

$$ hash MD5
$$ F5 AC BE 23 54 36 8A 27 BB B1 93 5D CD C1 8B D0
