# Supplementary material for: Conformational plasticity of ligand-bound and ternary GPCR complexes studied by 19F NMR of the β1-adrenergic receptor
Source: Nat Commun. 2020 Feb 3;11:669. doi: 10.1038/s41467-020-14526-3 (PMC6997182; doi:10.1038/s41467-020-14526-3)
Supplement: Supplementary file 4 — Source Data [file 41467_2020_14526_MOESM4_ESM.zip › Source_data/Fig_2/Fig_2b/664/pdata/1/auditp.txt]

##TITLE= Audit trail, TOPSPIN		Version 3.1
##JCAMPDX= 5.01
##ORIGIN= Bruker BioSpin GmbH
##OWNER= dn206
$$ /opt/topspin3.1/data/dn206/nmr/niclas/664/pdata/1/auditp.txt
##AUDIT TRAIL=  $$ (NUMBER, WHEN, WHO, WHERE, PROCESS, VERSION, WHAT)
(   1,<2018-10-01 18:52:20.999 +0100>,<dn206>,<av600>,<go>,<TOPSPIN 3.1>,
      <created by zg
	started at 2018-10-01 16:55:20.500 +0100,
	POWCHK enabled, PULCHK disabled,
       configuration hash MD5:
       FF 34 68 8D 7A 46 54 50 C2 D3 D8 D1 4C 51 BF 05
       data hash MD5: 5K
       56 7F 78 37 D5 71 34 4A DB 1F 97 05 17 93 05 6D>)
(   2,<2019-10-01 15:28:26.825 +0100>,<dn206>,<av600>,<proc1d>,<TOPSPIN 3.1>,
      <Start of raw data processing
       trf WDW = 1 LB = 20 FT_mod = 6 PKNL = 1 PH_mod = 1 PHC0 = 195.865 PHC1 = -632.7 SI = 64K 
       data hash MD5: 64K
       8F 1A E3 13 EF 04 AA 93 15 B5 97 4C 14 B8 A7 B9>)
(   3,<2019-10-01 15:28:28.185 +0100>,<dn206>,<av600>,<proc1d>,<TOPSPIN 3.1>,
      <absf ABSG = 5 ABSF2 = -90 ABSF1 = -60 
       data hash MD5: 64K
       39 2A 3C 09 26 A2 56 A4 42 87 BF A2 98 0F A7 5A>)
##END=

$$ hash MD5
$$ DF E0 FF B1 7B AB 50 66 99 74 DC FA B6 2F 8F 76
