# Supplementary material for: Conformational plasticity of ligand-bound and ternary GPCR complexes studied by 19F NMR of the β1-adrenergic receptor
Source: Nat Commun. 2020 Feb 3;11:669. doi: 10.1038/s41467-020-14526-3 (PMC6997182; doi:10.1038/s41467-020-14526-3)
Supplement: Supplementary file 4 — Source Data [file 41467_2020_14526_MOESM4_ESM.zip › Source_data/Fig_2/Fig_2b/802/pdata/1/dconpeaks.txt]

Data set: /opt/topspin3.1/data/dn206/nmr/niclas/802/pdata/1/

Fit type: Mixed Lorentzian and Gaussian

Fit        Frequency             Width        Intensity       Area     %Lor.
         ppm        Hz        ppm         Hz                           chisq

  1                                                                  1.8e+16

      -65.472 -36971.41    0.20144    113.750     14.790   3463.878    100.00
STD:    0.000      0.07    0.00059      0.332      0.021

      -66.078 -37313.14    5.31268   3000.000      0.098    605.777    100.00
STD:    2.501   1412.26   12.34047   6968.497      0.009
