# Supplementary material for: Conformational plasticity of ligand-bound and ternary GPCR complexes studied by 19F NMR of the β1-adrenergic receptor
Source: Nat Commun. 2020 Feb 3;11:669. doi: 10.1038/s41467-020-14526-3 (PMC6997182; doi:10.1038/s41467-020-14526-3)
Supplement: Supplementary file 4 — Source Data [file 41467_2020_14526_MOESM4_ESM.zip › Source_data/Fig_2/Fig_2b/802/pdata/1/peaklist.xml]

<?xml version="1.0" encoding="UTF-8"?>
<PeakList modified="2019-08-12T18:26:38">
  <PeakList1D>
    <PeakList1DHeader creator="dn206" date="2019-08-12T18:21:46" expNo="802" name="niclas" owner="" procNo="1" source="/opt/topspin3.1/data/dn206/nmr">
      <PeakPickDetails>F1=-65.147ppm, F2=-65.438ppm, MI=13.58cm, MAXI=15.99cm, PC=1.000
      </PeakPickDetails>
    </PeakList1DHeader>
  </PeakList1D>
  <PeakList1D>
    <PeakList1DHeader creator="dn206" date="2019-08-12T18:21:46" expNo="802" name="niclas" owner="" procNo="1" source="/opt/topspin3.1/data/dn206/nmr">
      <PeakPickDetails>F1=-65.529ppm, F2=-65.605ppm, MI=13.58cm, MAXI=15.99cm, PC=1.000
      </PeakPickDetails>
    </PeakList1DHeader>
  </PeakList1D>
  <PeakList1D>
    <PeakList1DHeader creator="dn206" date="2019-08-12T18:21:46" expNo="802" name="niclas" owner="" procNo="1" source="/opt/topspin3.1/data/dn206/nmr">
      <PeakPickDetails>F1=-65.605ppm, F2=-65.626ppm, MI=15.67cm, MAXI=15.92cm, PC=1.000
      </PeakPickDetails>
    </PeakList1DHeader>
  </PeakList1D>
  <PeakList1D>
    <PeakList1DHeader creator="dn206" date="2019-08-12T18:21:46" expNo="802" name="niclas" owner="" procNo="1" source="/opt/topspin3.1/data/dn206/nmr">
      <PeakPickDetails>F1=-65.626ppm, F2=-65.653ppm, MI=6.90cm, MAXI=7.11cm, PC=1.000
      </PeakPickDetails>
    </PeakList1DHeader>
  </PeakList1D>
  <PeakList1D>
    <PeakList1DHeader creator="dn206" date="2019-08-12T18:21:46" expNo="802" name="niclas" owner="" procNo="1" source="/opt/topspin3.1/data/dn206/nmr">
      <PeakPickDetails>F1=-65.653ppm, F2=-65.975ppm, MI=1.04cm, MAXI=3.56cm, PC=1.000
      </PeakPickDetails>
    </PeakList1DHeader>
  </PeakList1D>
</PeakList>
