# Supplementary material for: Conformational plasticity of ligand-bound and ternary GPCR complexes studied by 19F NMR of the β1-adrenergic receptor
Source: Nat Commun. 2020 Feb 3;11:669. doi: 10.1038/s41467-020-14526-3 (PMC6997182; doi:10.1038/s41467-020-14526-3)
Supplement: Supplementary file 4 — Source Data [file 41467_2020_14526_MOESM4_ESM.zip › Source_data/Fig_2/Fig_2b/802/pdata/1/peakrng]

P    #regions in PPM
# 2019-08-12 18:25:28 +0100  dn206@av600
# low field   high field   mi   maxi
  -65.14684905434848  -65.43801940372768  13.582  15.989  # for region 1
  -65.43801940372768  -65.5294216840512  13.948  16.000  # for region 2
  -65.5294216840512  -65.60538869996685  13.582  15.989  # for region 3
  -65.60538869996685  -65.62592032589006  15.666  15.918  # for region 4
  -65.62592032589006  -65.65329582712101  6.899  7.114  # for region 5
  -65.65329582712101  -65.97495796658465  1.042  3.557  # for region 6
