# Supplementary material for: Conformational plasticity of ligand-bound and ternary GPCR complexes studied by 19F NMR of the β1-adrenergic receptor
Source: Nat Commun. 2020 Feb 3;11:669. doi: 10.1038/s41467-020-14526-3 (PMC6997182; doi:10.1038/s41467-020-14526-3)
Supplement: Supplementary file 4 — Source Data [file 41467_2020_14526_MOESM4_ESM.zip › Source_data/Fig_2/Fig_2b/802/pdata/999/auditp.txt]

##TITLE= Audit trail, TOPSPIN		Version 3.1
##JCAMPDX= 5.01
##ORIGIN= Bruker BioSpin GmbH
##OWNER= dn206
$$ /opt/topspin3.1/data/dn206/nmr/niclas/802/pdata/999/auditp.txt
##AUDIT TRAIL=  $$ (NUMBER, WHEN, WHO, WHERE, PROCESS, VERSION, WHAT)
(   1,<2019-08-12 18:25:38.031 +0100>,<dn206>,<av600>,<decon>,<TOPSPIN 3.1>,
      <mdecon of
	1 802 "niclas" "/opt/topspin3.1/data/dn206/nmr"
	F1P = -64.9783867314216, F2P = -66.217128162122, MI = 0, MAXI = 10000, ACFW = 5
       data hash MD5: 64K
       EA D2 C3 48 80 13 26 D2 F1 1E FA 76 B4 11 61 8D>)
##END=

$$ hash MD5
$$ B1 21 D9 FB E3 40 05 B2 35 43 BF 88 F9 3F BD BA
