# Supplementary material for: Conformational plasticity of ligand-bound and ternary GPCR complexes studied by 19F NMR of the β1-adrenergic receptor
Source: Nat Commun. 2020 Feb 3;11:669. doi: 10.1038/s41467-020-14526-3 (PMC6997182; doi:10.1038/s41467-020-14526-3)
Supplement: Supplementary file 4 — Source Data [file 41467_2020_14526_MOESM4_ESM.zip › Source_data/Fig_2/Fig_2b/802/pdata/999/title]

19F observe @308K
b1AR D5 DC2 (163,85)
Alprenolol column purified (Atenolol elution)
1 mM Isoprenaline
TET label (short label; 1:10)
ns=5120
05/11/18
Buffer: GF150
2 uM TFA internal reference
