# Supplementary material for: Conformational plasticity of ligand-bound and ternary GPCR complexes studied by 19F NMR of the β1-adrenergic receptor
Source: Nat Commun. 2020 Feb 3;11:669. doi: 10.1038/s41467-020-14526-3 (PMC6997182; doi:10.1038/s41467-020-14526-3)
Supplement: Supplementary file 4 — Source Data [file 41467_2020_14526_MOESM4_ESM.zip › Source_data/Fig_2/Fig_2b/802/scon2]

##TITLE= Parameter file, TOPSPIN		Version 3.1
##JCAMPDX= 5.0
##DATATYPE= Parameter Values
##NPOINTS= 1	$$ modification sequence number
##ORIGIN= Bruker BioSpin GmbH
##OWNER= dn206
$$ 2018-11-06 08:54:39.059 +0000  dn206@av600
$$ /opt/topspin3.1/data/dn206/nmr/niclas/802/scon2
$$ process /opt/topspin3.1/prog/mod/go
##$BLKTR= (0..19)
3 3 3 3 3 3 3 3 3 3 3 3 3 3 3 3 3 3 3 3
##$DE1= 4.5
##$DEADC= 0.5
##$DEPA= 4.5
##$DERX= 1.5
##$FILCOR= 0
##$GRADCHAN= 0
##$GRADPRE= (0..1)
10 10
##$HD_BLKTR= (0..19)
1 1 1 1 1 1 1 1 1 1 1 1 1 1 1 1 1 1 1 1
##$HD_DE1= 5
##$HD_DEADC= 0
##$HD_DEPA= 2.5
##$HD_DERX= 0
##END=
