# Supplementary material for: Conformational plasticity of ligand-bound and ternary GPCR complexes studied by 19F NMR of the β1-adrenergic receptor
Source: Nat Commun. 2020 Feb 3;11:669. doi: 10.1038/s41467-020-14526-3 (PMC6997182; doi:10.1038/s41467-020-14526-3)
Supplement: Supplementary file 4 — Source Data [file 41467_2020_14526_MOESM4_ESM.zip › Source_data/Fig_2/Fig_2b/802/shimvalues]

# Tue Nov  6 08:56:12 2018
#$$PROBEID=2
#$$PROBEINFO=5 mm CPQCI 1H/19F-13C/15N/D Z-GRD Z114073/0013
#$$PICSINFO=Z114073_0013_02.par
#
# Active Shim Gradients
#
Z           		2864            
Z2          		-1014           
Z3          		-474            
Z4          		7360            
Z5          		-338            
Z6          		5326            
Z7          		0               
Z8          		0               
X           		1234            
XZ          		6335            
XZ2         		6108            
XZ3         		14496           
XZ4         		-2731           
XZ5         		-18327          
Y           		4144            
YZ          		-1531           
YZ2         		8719            
YZ3         		-2942           
YZ4         		372             
YZ5         		-11378          
XY          		6625            
XYZ         		-4752           
XYZ2        		-7181           
XYZ3        		-4527           
XYZ4        		31649           
XYZ5        		0               
(X2-Y2)     		17734           
(X2-Y2)Z    		4069            
(X2-Y2)Z2   		-8429           
(X2-Y2)Z3   		-5680           
(X2-Y2)Z4   		11780           
(X2-Y2)Z5   		0               
X3          		25401           
X3Z         		-6720           
Y3          		1898            
Y3Z         		-2517           
#
# Lock Parameter
#
FIELD		-7613.475
LOCKPHASE		141.400 
LOCKPOWER		-18.000 
LOCKGAIN		136.539 
LOCKDC		-27.300 
LOCKSHIFT		4.700   
LOOPGAIN		-5.000  
LOOPTIME		0.350   
LOOPFILTER		100.000 
#
IEEE64_VERSION_CODE 1
#
# Shim currents 
#
SHIM_SETTING [1 ]  1339.40820042   
SHIM_SETTING [2 ]  -1086.31208919  
SHIM_SETTING [3 ]  -600.62114357   
SHIM_SETTING [4 ]  -10544.57755959 
SHIM_SETTING [5 ]  3139.79522770   
SHIM_SETTING [6 ]  3523.74734214   
SHIM_SETTING [7 ]  11707.96778590  
SHIM_SETTING [8 ]  12787.82120617  
SHIM_SETTING [9 ]  3827.55718698   
SHIM_SETTING [10]  4527.46033792   
SHIM_SETTING [11]  0.00000000      
SHIM_SETTING [12]  4415.11600000   
SHIM_SETTING [13]  -618.57000000   
SHIM_SETTING [14]  15578.68800000  
SHIM_SETTING [15]  18643.38068469  
SHIM_SETTING [16]  -7518.91655945  
SHIM_SETTING [17]  -15535.56135414 
SHIM_SETTING [18]  15575.60715783  
SHIM_SETTING [19]  -10334.14496046 
SHIM_SETTING [20]  3585.22879353   
SHIM_SETTING [21]  8385.01200000   
SHIM_SETTING [22]  8638.64000000   
SHIM_SETTING [23]  18586.11700000  
SHIM_SETTING [24]  5667.44900000   
SHIM_SETTING [25]  12841.16200000  
SHIM_SETTING [26]  22382.13400000  
SHIM_SETTING [27]  9059.83000000   
SHIM_SETTING [28]  4547.64829817   
SHIM_SETTING [29]  21656.41000000  
SHIM_SETTING [30]  32834.79300000  
SHIM_SETTING [31]  -2191.74438927  
SHIM_SETTING [32]  20828.50188504  
SHIM_SETTING [33]  3699.29400000   
SHIM_SETTING [34]  19891.05600000  
SHIM_SETTING [35]  -20251.63500000 
SHIM_SETTING [36]  -19277.66300000 
SHIM_SETTING [37]  13326.14338431  
SHIM_SETTING [38]  -14130.53051792 
SHIM_SETTING [39]  -1526.15073735  
SHIM_SETTING [40]  0.00000000      
