# Supplementary material for: Conformational plasticity of ligand-bound and ternary GPCR complexes studied by 19F NMR of the β1-adrenergic receptor
Source: Nat Commun. 2020 Feb 3;11:669. doi: 10.1038/s41467-020-14526-3 (PMC6997182; doi:10.1038/s41467-020-14526-3)
Supplement: Supplementary file 4 — Source Data [file 41467_2020_14526_MOESM4_ESM.zip › Source_data/Fig_2/Fig_2b/809/pdata/1/auditp.txt]

##TITLE= Audit trail, TOPSPIN		Version 3.1
##JCAMPDX= 5.01
##ORIGIN= Bruker BioSpin GmbH
##OWNER= dn206
$$ /opt/topspin3.1/data/dn206/nmr/niclas/809/pdata/1/auditp.txt
##AUDIT TRAIL=  $$ (NUMBER, WHEN, WHO, WHERE, PROCESS, VERSION, WHAT)
(   1,<2018-11-13 13:15:14.566 +0000>,<dn206>,<av600>,<go>,<TOPSPIN 3.1>,
      <created by zg
	started at 2018-11-13 11:18:07.953 +0000,
	POWCHK enabled, PULCHK disabled,
       configuration hash MD5:
       FF 34 68 8D 7A 46 54 50 C2 D3 D8 D1 4C 51 BF 05
       data hash MD5: 5K
       11 75 F4 2D 00 B8 F8 9D CA 50 64 1A 19 15 3C 69>)
(   2,<2019-08-12 18:12:54.270 +0100>,<dn206>,<av600>,<proc1d>,<TOPSPIN 3.1>,
      <Start of raw data processing
       trf WDW = 1 LB = 20 FT_mod = 6 PKNL = 1 PH_mod = 1 PHC0 = 146.871 PHC1 = -417.6 SI = 64K 
       data hash MD5: 64K
       07 C4 B9 E6 7B 9E 87 AE F6 3F EB C5 1E 3F BF 40>)
##END=

$$ hash MD5
$$ 22 AB 77 E0 15 9A A4 28 C6 1D 78 12 16 5D A0 EF
