# Supplementary material for: Conformational plasticity of ligand-bound and ternary GPCR complexes studied by 19F NMR of the β1-adrenergic receptor
Source: Nat Commun. 2020 Feb 3;11:669. doi: 10.1038/s41467-020-14526-3 (PMC6997182; doi:10.1038/s41467-020-14526-3)
Supplement: Supplementary file 4 — Source Data [file 41467_2020_14526_MOESM4_ESM.zip › Source_data/Fig_2/Fig_2b/809/shimvalues]

# Tue Nov 13 11:19:23 2018
#$$PROBEID=2
#$$PROBEINFO=5 mm CPQCI 1H/19F-13C/15N/D Z-GRD Z114073/0013
#$$PICSINFO=Z114073_0013_02.par
#
# Active Shim Gradients
#
Z           		2906            
Z2          		-705            
Z3          		-671            
Z4          		5330            
Z5          		-240            
Z6          		5326            
Z7          		0               
Z8          		0               
X           		1225            
XZ          		6335            
XZ2         		6108            
XZ3         		14496           
XZ4         		-2731           
XZ5         		-18327          
Y           		4192            
YZ          		-1531           
YZ2         		8719            
YZ3         		-2942           
YZ4         		372             
YZ5         		-11378          
XY          		6625            
XYZ         		-4752           
XYZ2        		-7181           
XYZ3        		-4527           
XYZ4        		31649           
XYZ5        		0               
(X2-Y2)     		17734           
(X2-Y2)Z    		4069            
(X2-Y2)Z2   		-8429           
(X2-Y2)Z3   		-5680           
(X2-Y2)Z4   		11780           
(X2-Y2)Z5   		0               
X3          		25401           
X3Z         		-6720           
Y3          		1898            
Y3Z         		-2517           
#
# Lock Parameter
#
FIELD		-7625.993
LOCKPHASE		146.400 
LOCKPOWER		-18.000 
LOCKGAIN		136.841 
LOCKDC		-27.300 
LOCKSHIFT		4.700   
LOOPGAIN		-5.000  
LOOPTIME		0.350   
LOOPFILTER		100.000 
#
IEEE64_VERSION_CODE 1
#
# Shim currents 
#
SHIM_SETTING [1 ]  1345.74731626   
SHIM_SETTING [2 ]  -1069.66273449  
SHIM_SETTING [3 ]  -710.80753162   
SHIM_SETTING [4 ]  -9075.97901069  
SHIM_SETTING [5 ]  2608.12163866   
SHIM_SETTING [6 ]  2830.15786671   
SHIM_SETTING [7 ]  9787.86136330   
SHIM_SETTING [8 ]  10915.73807830  
SHIM_SETTING [9 ]  3141.81077477   
SHIM_SETTING [10]  3885.36137634   
SHIM_SETTING [11]  0.00000000      
SHIM_SETTING [12]  4415.11600000   
SHIM_SETTING [13]  -618.57000000   
SHIM_SETTING [14]  15578.68800000  
SHIM_SETTING [15]  18635.25298285  
SHIM_SETTING [16]  -7527.04426130  
SHIM_SETTING [17]  -15544.56135414 
SHIM_SETTING [18]  15566.60715783  
SHIM_SETTING [19]  -10338.40442491 
SHIM_SETTING [20]  3580.96932912   
SHIM_SETTING [21]  8385.01200000   
SHIM_SETTING [22]  8638.64000000   
SHIM_SETTING [23]  18586.11700000  
SHIM_SETTING [24]  5667.44900000   
SHIM_SETTING [25]  12841.16200000  
SHIM_SETTING [26]  22382.13400000  
SHIM_SETTING [27]  9059.83000000   
SHIM_SETTING [28]  4590.99604128   
SHIM_SETTING [29]  21656.41000000  
SHIM_SETTING [30]  32834.79300000  
SHIM_SETTING [31]  -2143.74438927  
SHIM_SETTING [32]  20871.84962816  
SHIM_SETTING [33]  3699.29400000   
SHIM_SETTING [34]  19891.05600000  
SHIM_SETTING [35]  -20251.63500000 
SHIM_SETTING [36]  -19277.66300000 
SHIM_SETTING [37]  13348.86052784  
SHIM_SETTING [38]  -14107.81337443 
SHIM_SETTING [39]  -1478.15073735  
SHIM_SETTING [40]  0.00000000      
