# Supplementary material for: Conformational plasticity of ligand-bound and ternary GPCR complexes studied by 19F NMR of the β1-adrenergic receptor
Source: Nat Commun. 2020 Feb 3;11:669. doi: 10.1038/s41467-020-14526-3 (PMC6997182; doi:10.1038/s41467-020-14526-3)
Supplement: Supplementary file 4 — Source Data [file 41467_2020_14526_MOESM4_ESM.zip › Source_data/Fig_2/Fig_2e/cpmg.xlsx]

## Sheet: Isoprenaline
TM7: TETC344 + Isoprenaline
nu_cpmg_600	R2eff_600	nu_cpmg_700	R2eff_700
Hz	Hz	Hz	Hz
100	149.9	100	184.2
200	139.8	200	177.8
300	132	300	166.4
500	120.1	500	155.5
800	127.4	800	144.2
1000	115.9	1000	142
1500	108.8	1500	138.1
2000	112.9	2000	137.7
2500	110.7	2500	135.4
3000	109.4	3000	130.8
3500	109.8	3500	131.5
4000	106.8	4000	130.5
5000	107.5	5000	130.2

## Sheet: Xamoterol
TM7: TETC344 + Xamoterol
nu_cpmg	R2eff_600
Hz	Hz
100	119.81
200	112.57
300	109.76
500	106.02
800	103.54
1000	102.96
1500	101.41
2000	99.85
2500	100
3000	99.99
3500	98.48
4000	99.81
5000	98.35
