# Supplementary material for: Conformational plasticity of ligand-bound and ternary GPCR complexes studied by 19F NMR of the β1-adrenergic receptor
Source: Nat Commun. 2020 Feb 3;11:669. doi: 10.1038/s41467-020-14526-3 (PMC6997182; doi:10.1038/s41467-020-14526-3)
Supplement: Supplementary file 4 — Source Data [file 41467_2020_14526_MOESM4_ESM.zip › Source_data/Fig_3/Figure 3a.xlsx]

## Sheet: setup
experiment#	p29 length( in ms)	cnst22 In Hz (i.e. position of p29)	experiment time accumulated (in min)							order of experiments
3271	400	261								3270	ref
3272	400	161								3271
3273	400	61								3272
3274	400	-39								3273
3275	400	-139								3274
3276	400	-239								3275
3278	400	-339								3276
3279	400	-439								3277	ref
3280	400	-539								3278
3281	400	661								3279
3282	400	761								3280
3283	400	861								3281
3285	400	961								3282
3286	400	1061								3283
3287	400	1161								3284	ref
3288	400	1261								3285
3289	400	1361								3286
3290	400	1461								3287
										3288
										3289
										3290
										3291	ref
Notes	1. main peak is at 461Hz
	2. if we get to close to the main peak with p29 then we hit it directly and not via the minor peak

## Sheet: reference
reference exp#	time passed (hours)	intensity	intensity normalised
3270	0	199773	100
3277	10.5	186669	93.4406
3284	21	151693	75.9327
3291	31.5	120563	60.35
	info	this sheet calculates how much the intensity of the signal drops due to protein precipitation

## Sheet: sattrans_sweep
experiment#	p29 length( in ms)	cnst22 In Hz (i.e. position of p29)	cnst22 normalised to main peak=0	experiment time accumulated (in h)	protein degradation scaling factor	peak intensity raw	peak intensity corrected	intensity normalised	ratio left/right for each cnst22		for figure 3c
3271	400	261	-200	1.5	1.01931	126884	129334	64.7406	0.897939		cnst22 (+&-)	ratio left/right for each cnst22
3272	400	161	-300	3	1.03938	154221	160294	80.2383	0.942959		200	0.897939
3273	400	61	-400	4.5	1.06026	167099	177168	88.6847	0.96654		300	0.942959
3274	400	-39	-500	6	1.08199	175965	190393	95.3045	1.0175		400	0.96654
3275	400	-139	-600	7.5	1.10463	179600	198392	99.3089	1.03743		500	1.0175
3276	400	-239	-700	9	1.12824	174711	197117	98.6704	1.01389		600	1.03743
3278	400	-339	-800	12	1.17863	173835	204887	102.56	1.06141		700	1.01389
3279	400	-439	-900	13.5	1.20555	170294	205298	102.765	1.02523		800	1.06141
3280	400	-539	-1000	15	1.23372	164660	203145	101.688	1.00605		900	1.02523
3281	400	661	200	16.5	1.26325	114019	144034	72.099			1000	1.00605
3282	400	761	300	18	1.29422	131346	169991	85.092
3283	400	861	400	19.5	1.32675	138158	183301	91.7549
3285	400	961	500	22.5	1.39698	133945	187118	93.6654
3286	400	1061	600	24	1.43495	133269	191235	95.7261
3287	400	1161	700	25.5	1.47505	131803	194416	97.3187
3288	400	1261	800	27	1.51746	127208	193033	96.626
3289	400	1361	900	28.5	1.56237	128167	200245	100.236
3290	400	1461	1000	30	1.61003	125416	201923	101.076
