# Supplementary material for: Conformational plasticity of ligand-bound and ternary GPCR complexes studied by 19F NMR of the β1-adrenergic receptor
Source: Nat Commun. 2020 Feb 3;11:669. doi: 10.1038/s41467-020-14526-3 (PMC6997182; doi:10.1038/s41467-020-14526-3)
Supplement: Supplementary file 4 — Source Data [file 41467_2020_14526_MOESM4_ESM.zip › Source_data/Fig_3/Figure 3b.xlsx]

## Sheet: setup
experiment#	p29 length( in ms)	cnst22 In Hz (i.e. position of p29)	experiment time accumulated (in min)							order of experiments
3017	400	190	30							3017
3018	400	90	60							3018
3019	400	-10	90							3019
3020	400	-110	120							3020
3021	400	-210	150							3021
3022	400	-310	180							3022
3023	400	-410	210							3023
3024	400	790	240							3024
3025	400	890	270							3025
3026	400	990	300							3026
3027	400	1090	330							3027
3028	400	1190	360							3028
3029	400	1290	390							3029
3030	400	1390	420							3030
3032	400	290	450							3032
3033	400	490	480							3033
Notes	1. main peak is at 490Hz
	2. if we get to close to the main peak with p29 then we hit it directly and not via the minor peak

## Sheet: reference
reference exp#	time passed (hours)	intensity	intensity normalised
2008	0	48759.5	100
2014	5.86667	46505.4	95.3771
2019	11.7333	45267	92.8373
2024	17.6	45103.1	92.5011
2027	20.5333	43667.3	89.5564
															This reference is from the CPMG experiments
	info	this sheet calculates how much the intensity of the signal drops due to protein precipitation

## Sheet: sattrans_sweep
experiment#	p29 length( in ms)	cnst22 In Hz (i.e. position of p29)	cnst22 normalised to main peak=0	experiment time accumulated (in min)	protein degradation scaling factor	peak intensity raw	peak intensity corrected	intensity normalised			for figure 3c
3017	400	190	-300	30	1.01185	27554.3	27880.7	58.6208			cnst22 (+&-)	ratio left/right for each cnst22
3018	400	90	-400	60	1.01408	34768	35257.6	74.1313			200	0.770151
3019	400	-10	-500	90	1.01632	39922.9	40574.4	85.31			300	0.746906
3020	400	-110	-600	120	1.01855	42801.6	43595.7	91.6627			400	0.852357
3021	400	-210	-700	150	1.02079	45418.9	46363.2	97.4814			500	0.90699
3022	400	-310	-800	180	1.02303	46490.6	47561.1	100			600	0.936843
3023	400	-410	-900	210	1.02526	46226.2	47394	99.6488			700	1.05758
3024	400	790	300	240	1.0275	36329.3	37328.3	78.4849			800	1.03348
3025	400	890	400	270	1.02973	40170.4	41364.9	86.9721			900	1.02038
3026	400	990	500	300	1.03197	43349.3	44735.2	94.0584
3027	400	1090	600	330	1.03421	44995.6	46534.7	97.8421
3028	400	1190	700	360	1.03644	42297.7	43839.1	92.1744
3029	400	1290	800	390	1.03868	44306.8	46020.5	96.7609
3030	400	1390	900	420	1.04091	44621.6	46447.3	97.6582
3032	400	290	-200	450	1.04315	21768.4	22707.7	47.7444
3033	400	690	200	480	1.04539	28204.7	29484.8	61.9936
