# Supplementary material for: Conformational plasticity of ligand-bound and ternary GPCR complexes studied by 19F NMR of the β1-adrenergic receptor
Source: Nat Commun. 2020 Feb 3;11:669. doi: 10.1038/s41467-020-14526-3 (PMC6997182; doi:10.1038/s41467-020-14526-3)
Supplement: Supplementary file 4 — Source Data [file 41467_2020_14526_MOESM4_ESM.zip › Source_data/Fig_4/Fig_4a/959/pdata/1/auditp.txt]

##TITLE= Audit trail, TOPSPIN		Version 3.1
##JCAMPDX= 5.01
##ORIGIN= Bruker BioSpin GmbH
##OWNER= dn206
$$ /opt/topspin3.1/data/dn206/nmr/niclas/959/pdata/1/auditp.txt
##AUDIT TRAIL=  $$ (NUMBER, WHEN, WHO, WHERE, PROCESS, VERSION, WHAT)
(   1,<2019-03-11 18:45:32.877 +0000>,<dn206>,<av600>,<go>,<TOPSPIN 3.1>,
      <created by zg
	started at 2019-03-11 17:46:55.275 +0000,
	POWCHK enabled, PULCHK disabled,
       configuration hash MD5:
       3A B6 C4 2B 9C 8B 9F F2 0B AA E0 9E 4C 6A CD 39
       data hash MD5: 5K
       5D 81 E5 16 47 87 8C 4A BA A0 AE 62 6F D7 72 E4>)
(   2,<2019-03-11 18:45:36.300 +0000>,<dn206>,<av600>,<proc1d>,<TOPSPIN 3.1>,
      <Start of raw data processing
       trf WDW = 1 LB = 20 FT_mod = 6 PKNL = 1 PH_mod = 1 PHC0 = 143.596 PHC1 = -417.6 SI = 64K 
       data hash MD5: 64K
       0B DD EE B6 86 1F 57 8A 94 E5 6D 0E E2 46 39 82>)
(   3,<2019-03-11 18:45:36.338 +0000>,<dn206>,<av600>,<proc1d>,<TOPSPIN 3.1>,
      <abs ABSG = 5 
       data hash MD5: 64K
       CF E3 DE 08 C0 2A 19 F6 CD 92 DA DD AA 1F 40 29>)
(   4,<2019-03-11 18:45:36.372 +0000>,<dn206>,<av600>,<proc1d>,<TOPSPIN 3.1>,
      <absf ABSG = 5 ABSF2 = -90 ABSF1 = -60 
       data hash MD5: 64K
       E1 22 6A 7E 70 02 A1 1B 01 20 67 30 03 8D 69 5E>)
##END=

$$ hash MD5
$$ B1 C6 6D A0 C1 54 5F 41 93 AC E4 4B 60 4A E6 BD
