# Supplementary material for: Conformational plasticity of ligand-bound and ternary GPCR complexes studied by 19F NMR of the β1-adrenergic receptor
Source: Nat Commun. 2020 Feb 3;11:669. doi: 10.1038/s41467-020-14526-3 (PMC6997182; doi:10.1038/s41467-020-14526-3)
Supplement: Supplementary file 4 — Source Data [file 41467_2020_14526_MOESM4_ESM.zip › Source_data/Fig_4/Fig_4a/961/audita.txt]

##TITLE= Audit trail, TOPSPIN		Version 3.1
##JCAMPDX= 5.01
##ORIGIN= Bruker BioSpin GmbH
##OWNER= dn206
$$ /opt/topspin3.1/data/dn206/nmr/niclas/961/audita.txt
##AUDIT TRAIL=  $$ (NUMBER, WHEN, WHO, WHERE, PROCESS, VERSION, WHAT)
(   1,<2019-03-12 12:40:32.527 +0000>,<dn206>,<av600>,<go>,<TOPSPIN 3.1>,
      <created by zg
	started at 2019-03-12 10:43:31.766 +0000,
	POWCHK enabled, PULCHK disabled,
       configuration hash MD5:
       3A B6 C4 2B 9C 8B 9F F2 0B AA E0 9E 4C 6A CD 39
       data hash MD5: 5K
       6D 6B C3 6C 8E 18 1F F9 DE FB 74 71 50 4C F9 5D>)
##END=

$$ hash MD5
$$ 81 98 21 A7 0D B6 B1 4C 58 9A AB 58 B2 0F 4C 9D
