# Supplementary material for: Conformational plasticity of ligand-bound and ternary GPCR complexes studied by 19F NMR of the β1-adrenergic receptor
Source: Nat Commun. 2020 Feb 3;11:669. doi: 10.1038/s41467-020-14526-3 (PMC6997182; doi:10.1038/s41467-020-14526-3)
Supplement: Supplementary file 4 — Source Data [file 41467_2020_14526_MOESM4_ESM.zip › Source_data/Fig_4/Fig_4a/961/pdata/1/assocs]

##TITLE= Parameter file, TOPSPIN		Version 3.1
##JCAMPDX= 5.0
##DATATYPE= Parameter Values
##NPOINTS= 4	$$ modification sequence number
##ORIGIN= Bruker BioSpin GmbH
##OWNER= dn206
$$ 2019-09-17 14:10:58.745 +0100  dn206@av600
$$ /opt/topspin3.1/data/dn206/nmr/niclas/961/pdata/1/assocs
$$ process /opt/topspin3.1/prog/mod/dataserver
##$MULTDISP= </opt/topspin3.1/data/dn206/nmr/niclas/1008/pdata/1>
##END=
