# Supplementary material for: Conformational plasticity of ligand-bound and ternary GPCR complexes studied by 19F NMR of the β1-adrenergic receptor
Source: Nat Commun. 2020 Feb 3;11:669. doi: 10.1038/s41467-020-14526-3 (PMC6997182; doi:10.1038/s41467-020-14526-3)
Supplement: Supplementary file 4 — Source Data [file 41467_2020_14526_MOESM4_ESM.zip › Source_data/Fig_4/Fig_4a/961/pdata/1/auditp.txt]

##TITLE= Audit trail, TOPSPIN		Version 3.1
##JCAMPDX= 5.01
##ORIGIN= Bruker BioSpin GmbH
##OWNER= dn206
$$ /opt/topspin3.1/data/dn206/nmr/niclas/961/pdata/1/auditp.txt
##AUDIT TRAIL=  $$ (NUMBER, WHEN, WHO, WHERE, PROCESS, VERSION, WHAT)
(   1,<2019-03-12 12:40:32.527 +0000>,<dn206>,<av600>,<go>,<TOPSPIN 3.1>,
      <created by zg
	started at 2019-03-12 10:43:31.766 +0000,
	POWCHK enabled, PULCHK disabled,
       configuration hash MD5:
       3A B6 C4 2B 9C 8B 9F F2 0B AA E0 9E 4C 6A CD 39
       data hash MD5: 5K
       6D 6B C3 6C 8E 18 1F F9 DE FB 74 71 50 4C F9 5D>)
(   2,<2019-06-25 16:49:04.992 +0100>,<dn206>,<av600>,<proc1d>,<TOPSPIN 3.1>,
      <Start of raw data processing
       trf WDW = 1 LB = 20 FT_mod = 6 PKNL = 1 PH_mod = 1 PHC0 = 147.196 PHC1 = -417.6 SI = 64K 
       data hash MD5: 64K
       FF 01 11 77 81 73 38 17 91 16 F1 A1 A5 92 48 B6>)
(   3,<2019-06-25 16:49:06.763 +0100>,<dn206>,<av600>,<proc1d>,<TOPSPIN 3.1>,
      <absf ABSG = 5 ABSF2 = -90 ABSF1 = -60 
       data hash MD5: 64K
       5F 3C 11 49 06 BD A5 DD AB 99 3E FB 7F 59 F9 B8>)
##END=

$$ hash MD5
$$ 23 99 21 75 4D 55 46 35 30 7A 07 F4 11 96 58 EA
